# Supplementary material for: Epithelial invagination by a vertical telescoping cell movement in mammalian salivary glands and teeth
Source: Nat Commun. 2020 May 12;11:2366. doi: 10.1038/s41467-020-16247-z (PMC7217937; doi:10.1038/s41467-020-16247-z)
Supplement: Supplementary file 8 — Source Data [file 41467_2020_16247_MOESM8_ESM.xlsx]

## Sheet: Fig.1m
Cell measurements
Flat epithelium
absolute		area 3/4	area 1/2	area 1/4	area 1/10	relative
		35.56	36.946	32.327	24.938		1	1.03898	0.909083	0.701294
		37.638	36.946	38.1	30.018		1	0.981614	1.01227	0.797545
		28.633	31.404	34.175	40.871		1	1.09678	1.19355	1.42741
		46.644	36.253	41.102	36.253		1	0.777228	0.881185	0.777228
		58.651	55.418	60.96	39.486		1	0.944877	1.03937	0.673237
		47.106	56.111	50.569	37.176		1	1.19116	1.07352	0.789199
		36.253	29.095	27.016	28.864		1	0.802554	0.745207	0.796182
		30.942	40.871	35.098	30.48		1	1.32089	1.13432	0.985069
		55.418	38.562	27.94	29.095		1	0.695839	0.504168	0.52501
		48.722	51.262	49.415	46.875		1	1.05213	1.01422	0.962091
		40.409	51.262	64.424	45.258		1	1.26858	1.5943	1.12
		34.636	42.718	43.18	39.024		1	1.23334	1.24668	1.12669
		20.551	34.406	49.184	24.476		1	1.67418	2.39327	1.19099
		36.484	31.173	44.796	40.409		1	0.854429	1.22783	1.10758
		46.644	42.718	37.869	26.093		1	0.915831	0.811873	0.559407
		70.889	59.344	43.411	36.715		1	0.83714	0.61238	0.517922
		82.666	81.049	66.733	70.658		1	0.980439	0.807261	0.854741
		49.876	52.647	61.422	50.8		1	1.05556	1.23149	1.01853
		54.033	61.191	57.497	54.033		1	1.13247	1.06411	1
		54.495	91.209	78.509	78.047		1	1.67371	1.44066	1.43219
		55.649	74.815	75.969	73.66		1	1.34441	1.36515	1.32365
		65.347	56.573	55.187	56.342		1	0.865732	0.844522	0.862197
		46.182	61.191	71.813	59.113		1	1.325	1.555	1.28
		95.828	80.126	70.658	66.964		1	0.836144	0.737342	0.698794
		44.104	51.493	68.58	65.117		1	1.16754	1.55496	1.47644
		25.631	49.646	42.949	45.72		1	1.93695	1.67567	1.78378
	average	48.0381	51.3242	51.1109	45.2494		1	1.11552	1.14113	0.991814
	sd	17.1294	16.5296	15.3106	15.931		0.312713	0.301763	0.402936	0.324236
Buccal shoulder
absolute		area 3/4	area 1/2	area 1/4	area 1/10	relative
		26.324	51.724	57.266	52.647		1	1.9649	2.17543	1.99996
		40.871	42.026	44.566	31.635		1	1.02826	1.09041	0.774021
		46.413	85.668	65.809	67.195		1	1.84578	1.4179	1.44776
		51.493	51.031	46.875	48.26		1	0.991028	0.910318	0.937215
		51.031	45.951	39.255	27.478		1	0.900453	0.769238	0.538457
		30.711	48.26	30.711	25.862		1	1.57142	1	0.842109
		33.713	54.264	57.727	39.255		1	1.60959	1.71231	1.16439
		27.478	47.337	44.335	44.335		1	1.72272	1.61347	1.61347
		30.711	36.253	34.406	31.866		1	1.18046	1.12032	1.03761
		43.873	57.727	50.107	32.327		1	1.31578	1.14209	0.736831
		47.798	47.798	73.429	61.884		1	1	1.53624	1.2947
		41.564	38.331	58.42	55.88		1	0.922216	1.40554	1.34443
		56.111	56.111	80.126	61.422		1	1	1.42799	1.09465
		50.338	54.495	46.413	47.106		1	1.08258	0.922027	0.935794
	average	41.3164	51.2126	52.1032	44.7966		1	1.29537	1.30309	1.12581
	sd	9.89181	11.8035	14.2582	13.7482		0.311956	0.372243	0.382231	0.388723
Lingual shoulder
absolute		area 3/4	area 1/2	area 1/4	area 1/10	relative
		18.935	28.171	33.713	25.862		1	1.48777	1.78046	1.36583
		37.638	41.102	35.791	25.862		1	1.09203	0.950927	0.687125
		36.946	38.331	34.636	20.089		1	1.03749	0.937476	0.54374
		26.555	36.946	29.326	29.095		1	1.3913	1.10435	1.09565
		15.009	21.244	24.476	17.78		1	1.41542	1.63075	1.18462
		24.015	25.4	24.476	17.549		1	1.05767	1.0192	0.730752
		21.244	30.942	27.478	21.244		1	1.45651	1.29345	1
		41.564	61.191	28.402	32.789		1	1.47221	0.683332	0.78888
		29.326	36.715	52.878	46.182		1	1.25196	1.80311	1.57478
		47.798	57.035	62.346	47.798		1	1.19325	1.30436	1
		34.406	48.26	45.72	47.336		1	1.40266	1.32884	1.37581
		40.64	76.662	56.573	57.727		1	1.88637	1.39205	1.42045
		62.807	77.355	77.355	59.113		1	1.23163	1.23163	0.941185
		60.037	53.34	48.029	64.424		1	0.888452	0.79999	1.07307
		56.804	64.886	49.876	44.566		1	1.14228	0.878037	0.784557
		71.351	71.813	61.191	53.571		1	1.00648	0.857605	0.750809
		54.957	65.578	73.66	71.813		1	1.19326	1.34032	1.30671
		69.042	74.584	73.429	60.267		1	1.08027	1.06354	0.872903
		46.644	65.117	94.442	69.504		1	1.39604	2.02474	1.4901
		58.42	64.655	61.884	65.578		1	1.10673	1.05929	1.12253
	average	42.7069	51.9663	49.784	43.9075		1	1.25949	1.22417	1.05547
	sd	17.1235	18.3425	20.1717	18.6277		0.215082	0.230392	0.363289	0.29645
Buccal slope
absolute		area 3/4	area 1/2	area 1/4	area 1/10	relative
		26.786	27.016	32.558	16.164		1	1.00859	1.21549	0.60345
		65.347	68.118	41.564	26.555		1	1.0424	0.636051	0.406369
		57.497	58.189	56.804	45.489		1	1.01204	0.987947	0.791154
		44.797	49.184	53.571	43.873		1	1.09793	1.19586	0.979374
		43.411	60.267	51.262	35.791		1	1.38829	1.18085	0.824468
		28.402	44.566	31.635	20.32		1	1.56911	1.11383	0.715443
		37.638	33.713	37.176	27.709		1	0.895717	0.987725	0.736197
		68.118	47.798	38.1	19.166		1	0.701694	0.559324	0.281365
		43.18	46.413	32.558	20.089		1	1.07487	0.754006	0.465239
		45.951	57.035	44.104	26.093		1	1.24121	0.959805	0.567844
		28.864	54.726	46.644	49.415		1	1.896	1.61599	1.71199
		35.791	45.258	33.944	28.633		1	1.26451	0.948395	0.800006
		26.093	41.564	39.024	34.175		1	1.59292	1.49557	1.30974
		28.864	33.944	37.638	39.024		1	1.176	1.30398	1.352
		14.778	30.711	41.795	30.48		1	2.07816	2.82819	2.06253
		32.789	36.946	42.487	35.098		1	1.12678	1.29577	1.07042
		33.713	37.869	43.873	47.567		1	1.12328	1.30137	1.41094
		30.249	35.791	66.964	56.804		1	1.18321	2.21376	1.87788
		73.429	73.429	60.96	48.953		1	1	0.83019	0.666671
		29.095	43.411	43.411	41.333		1	1.49204	1.49204	1.42062
		36.946	45.258	54.033	51.955		1	1.22498	1.46249	1.40624
		38.562	39.486	42.256	45.258		1	1.02396	1.09579	1.17364
		54.264	43.411	61.422	61.422		1	0.799996	1.13191	1.13191
		38.562	35.098	51.262	40.409		1	0.910171	1.32934	1.0479
		36.253	36.253	38.1	38.1		1	1	1.05095	1.05095
		51.493	51.493	51.031	55.88		1	1	0.991028	1.0852
		70.197	79.664	78.048	57.727		1	1.13486	1.11184	0.822357
		36.484	36.484	43.642	40.871		1	1	1.1962	1.12024
		50.107	51.493	56.342	41.795		1	1.02766	1.12443	0.834115
		37.869	58.882	61.884	60.267		1	1.55489	1.63416	1.59146
		33.02	40.409	36.484	49.646		1	1.22377	1.10491	1.50351
		60.729	69.735	43.18	42.487		1	1.1483	0.711028	0.699616
		58.42	57.035	57.497	41.795		1	0.976292	0.984201	0.715423
		73.891	89.362	62.346	48.26		1	1.20938	0.843756	0.653124
		68.811	61.653	69.966	58.189		1	0.895976	1.01679	0.845635
		65.347	70.889	55.187	59.113		1	1.08481	0.844522	0.904602
		63.962	57.266	48.953	45.258		1	0.895313	0.765345	0.707576
		52.878	73.429	89.362	56.111		1	1.38865	1.68997	1.06114
		41.564	53.109	61.422	52.647		1	1.27776	1.47777	1.26665
		70.427	53.802	57.035	54.726		1	0.76394	0.809846	0.77706
		60.037	79.202	76.2	62.577		1	1.31922	1.26922	1.04231
		70.197	82.897	77.817	54.033		1	1.18092	1.10855	0.769734
		63.269	66.964	52.417	54.495		1	1.0584	0.828478	0.861322
		56.342	64.193	58.651	51.493		1	1.13935	1.04098	0.913936
		34.406	49.415	50.8	56.342		1	1.43623	1.47649	1.63756
		48.491	54.726	53.802	44.566		1	1.12858	1.10953	0.919057
		70.658	93.518	97.444	66.271		1	1.32353	1.37909	0.937912
		39.024	62.807	45.951	65.809		1	1.60945	1.17751	1.68637
		62.807	68.811	56.804	61.422		1	1.09559	0.904421	0.977948
	average	47.7512	54.1366	52.3553	45.1358		1	1.17952	1.17524	1.02445
	sd	15.7426	15.9956	14.5233	13.0446		0.265774	0.270045	0.389921	0.388085
Lingual slope
absolute		area 3/4	area 1/2	area 1/4	area 1/10	relative
		43.873	43.642	42.026	32.096		1	0.994735	0.957901	0.731566
		32.789	31.173	31.404	27.478		1	0.950715	0.95776	0.838025
		37.176	44.797	36.022	27.478		1	1.205	0.968958	0.739133
		54.495	55.187	46.644	34.175		1	1.0127	0.855932	0.627122
		42.487	51.031	37.638	36.484		1	1.2011	0.885871	0.85871
		29.556	45.72	49.646	43.18		1	1.54689	1.67973	1.46096
		40.178	41.102	49.646	26.555		1	1.023	1.23565	0.660934
		21.475	27.709	23.553	15.009		1	1.29029	1.09676	0.698906
		23.091	40.178	39.716	19.858		1	1.73999	1.71998	0.859989
		44.566	67.657	73.66	43.18		1	1.51813	1.65283	0.9689
		32.327	53.109	46.875	34.406		1	1.64287	1.45003	1.06431
		18.935	24.707	20.089	17.318		1	1.30483	1.06095	0.914603
		29.787	42.026	34.636	28.171		1	1.41088	1.16279	0.945748
		24.476	21.706	23.784	22.629		1	0.886828	0.971727	0.924538
		57.497	49.184	45.951	19.166		1	0.855419	0.79919	0.333339
		34.867	42.256	39.947	20.089		1	1.21192	1.1457	0.576161
		32.789	41.102	33.944	25.4		1	1.25353	1.03523	0.77465
		42.718	42.949	50.569	37.407		1	1.00541	1.18379	0.875673
		28.171	35.56	42.256	27.247		1	1.26229	1.49998	0.9672
		56.111	52.647	33.713	21.244		1	0.938265	0.600827	0.378607
		25.4	49.184	34.175	28.402		1	1.93638	1.34547	1.11819
		38.562	54.495	36.253	36.022		1	1.41318	0.940122	0.934132
		37.869	50.338	38.331	32.789		1	1.32927	1.0122	0.865853
		43.642	49.646	48.029	49.184		1	1.13757	1.10052	1.12699
		36.253	43.411	41.333	40.178		1	1.19745	1.14013	1.10827
		31.404	44.566	35.098	26.786		1	1.41912	1.11763	0.852949
		30.711	31.173	29.326	18.242		1	1.01504	0.954902	0.593989
		45.489	61.191	57.727	58.651		1	1.34518	1.26903	1.28934
		41.333	57.035	46.875	50.8		1	1.37989	1.13408	1.22904
		20.551	41.102	43.18	37.638		1	2	2.10111	1.83144
		41.564	41.333	45.72	38.1		1	0.994442	1.09999	0.916659
		50.338	48.491	30.48	24.707		1	0.963308	0.605507	0.490822
		31.173	42.718	46.875	41.102		1	1.37035	1.50371	1.31851
		48.26	38.793	47.798	44.104		1	0.803833	0.990427	0.913883
		35.56	30.48	16.625	25.4		1	0.857143	0.46752	0.714286
		30.018	38.331	49.646	30.942		1	1.27693	1.65387	1.03078
		43.411	41.564	42.256	36.022		1	0.957453	0.973394	0.82979
		45.951	44.335	53.34	44.335		1	0.964832	1.1608	0.964832
		66.733	75.046	61.653	48.953		1	1.12457	0.923876	0.733565
		59.806	75.738	52.417	47.798		1	1.26639	0.876451	0.799217
		21.475	40.871	77.817	79.433		1	1.90319	3.62361	3.69886
		54.495	62.577	88.9	87.746		1	1.14831	1.63134	1.61017
		26.555	32.096	46.182	39.486		1	1.20866	1.73911	1.48695
		53.571	45.951	54.264	48.029		1	0.857759	1.01294	0.896549
		50.8	69.273	56.111	57.035		1	1.36364	1.10455	1.12274
		71.351	87.515	87.746	68.349		1	1.22654	1.22978	0.957926
		78.047	75.277	60.96	55.88		1	0.964509	0.781068	0.715979
		74.815	68.811	79.433	67.195		1	0.919749	1.06173	0.898149
		37.869	48.722	55.649	38.1		1	1.28659	1.46951	1.0061
		42.949	54.495	53.571	33.944		1	1.26883	1.24732	0.790333
		30.48	36.022	53.571	49.415		1	1.18182	1.75758	1.62123
		57.958	71.582	66.502	56.342		1	1.23507	1.14742	0.972118
		89.824	89.824	78.278	76.431		1	1	0.87146	0.850897
		48.491	47.336	47.106	37.407		1	0.976181	0.971438	0.771422
		48.953	48.953	54.957	52.647		1	1	1.12265	1.07546
		39.486	54.264	68.58	57.958		1	1.37426	1.73682	1.46781
		59.575	63.269	51.031	43.411		1	1.06201	0.856584	0.728678
		40.64	40.64	26.324	19.627		1	1	0.647736	0.482948
		44.104	44.104	31.404	25.169		1	1	0.712044	0.570674
		61.422	55.187	47.567	44.335		1	0.898489	0.774429	0.72181
		37.176	34.867	34.867	34.867		1	0.93789	0.93789	0.93789
		41.333	41.795	50.107	45.258		1	1.01118	1.21228	1.09496
		50.569	50.569	55.418	48.26		1	1	1.09589	0.95434
		39.947	39.947	53.109	53.109		1	1	1.32949	1.32949
		66.271	75.046	66.733	46.413		1	1.13241	1.00697	0.700352
		52.647	52.647	48.491	39.947		1	1	0.921059	0.758771
		52.186	72.275	57.497	58.882		1	1.38495	1.10177	1.12831
		53.109	53.109	53.109	53.109		1	1	1	1
		84.051	84.051	84.051	79.664		1	1	1	0.947805
		65.809	68.349	84.051	82.897		1	1.0386	1.2772	1.25966
		24.246	44.335	44.104	42.949		1	1.82855	1.81902	1.77138
		23.322	36.946	47.567	43.873		1	1.58417	2.03958	1.88119
		72.506	89.593	91.44	97.906		1	1.23566	1.26114	1.35032
		34.406	40.64	37.407	37.869		1	1.18119	1.08722	1.10065
		29.556	39.255	25.169	37.407		1	1.32816	0.85157	1.26563
		42.949	54.726	45.72	40.871		1	1.27421	1.06452	0.951617
		19.858	29.787	33.482	29.326		1	1.5	1.68607	1.47679
		15.471	23.553	31.635	19.396		1	1.5224	2.04479	1.2537
		17.549	17.549	37.869	37.869		1	1	2.1579	2.1579
		26.555	31.866	39.716	35.791		1	1.2	1.49561	1.34781
		33.02	34.406	49.646	40.871		1	1.04197	1.50351	1.23776
		29.556	40.64	44.335	49.415		1	1.37502	1.50003	1.67191
		32.789	35.56	38.1	28.171		1	1.08451	1.16198	0.85916
		42.256	45.72	44.104	34.175		1	1.08198	1.04373	0.808761
		36.022	34.636	33.944	56.342		1	0.961524	0.942313	1.5641
		55.187	43.642	39.486	46.875		1	0.790802	0.715495	0.849385
		29.556	53.571	66.502	44.104		1	1.81253	2.25003	1.49222
		23.784	26.324	44.104	35.098		1	1.10679	1.85436	1.4757
		43.873	59.806	50.338	41.795		1	1.36316	1.14736	0.952636
		39.716	45.72	47.567	35.56		1	1.15117	1.19768	0.895357
		45.027	40.871	51.493	39.024		1	0.9077	1.1436	0.86668
		34.867	40.178	37.638	29.326		1	1.15232	1.07947	0.841082
		22.398	33.713	36.253	45.258		1	1.50518	1.61858	2.02063
		41.102	32.789	39.255	31.635		1	0.797747	0.955063	0.769671
		56.573	54.957	47.106	41.102		1	0.971435	0.832659	0.72653
		37.407	49.876	58.42	48.491		1	1.33333	1.56174	1.29631
		41.333	41.333	39.255	39.255		1	1	0.949725	0.949725
		57.035	50.338	48.26	45.258		1	0.882581	0.846147	0.793513
		39.024	41.564	45.027	43.411		1	1.06509	1.15383	1.11242
		63.731	47.336	42.026	38.793		1	0.742747	0.659428	0.608699
		43.18	42.487	53.34	43.411		1	0.983951	1.23529	1.00535
	average	42.1901	47.7778	47.748	41.3831		1	1.17974	1.2132	1.04727
	sd	15.1099	14.7407	14.9989	15.5606		0.271297	0.264669	0.438072	0.438686
Bottom
absolute		area 3/4	area 1/2	area 1/4	area 1/10	relative
		19.166	21.936	31.404	14.547		1	1.14453	1.63853	0.759
		18.473	27.94	26.093	15.471		1	1.51248	1.41249	0.837493
		20.782	13.393	30.48	27.016		1	0.644452	1.46665	1.29997
		19.166	33.482	23.553	25.631		1	1.74695	1.22889	1.33732
		37.407	44.104	34.175	27.016		1	1.17903	0.913599	0.722218
		29.787	34.636	26.093	17.087		1	1.16279	0.875986	0.57364
		67.887	42.487	43.873	44.104		1	0.625849	0.646265	0.649668
		39.947	34.406	33.02	33.02		1	0.861291	0.826595	0.826595
		39.716	36.715	36.022	36.022		1	0.924439	0.90699	0.90699
		69.966	51.262	47.567	51.262		1	0.73267	0.679859	0.73267
		70.889	62.115	37.869	56.804		1	0.876229	0.534201	0.801309
		56.804	63.5	60.96	51.955		1	1.11788	1.07316	0.914636
		26.324	42.257	38.331	33.713		1	1.60527	1.45612	1.28069
		28.633	34.867	37.407	35.098		1	1.21772	1.30643	1.22579
		31.866	34.636	27.94	18.704		1	1.08693	0.876797	0.586958
		27.247	37.869	34.867	26.786		1	1.38984	1.27966	0.983081
		30.711	47.567	38.793	20.551		1	1.54886	1.26316	0.669174
		52.186	66.271	73.891	34.636		1	1.2699	1.41592	0.663703
		42.256	44.104	53.109	38.1		1	1.04373	1.25684	0.901647
		32.789	43.411	30.942	31.635		1	1.32395	0.94367	0.964805
		28.633	34.867	43.411	30.249		1	1.21772	1.51612	1.05644
		40.871	44.104	39.486	28.171		1	1.0791	0.966113	0.689266
		32.327	43.411	50.338	38.562		1	1.34287	1.55715	1.19287
		31.173	34.175	30.711	23.322		1	1.0963	0.985179	0.748147
		36.022	39.947	37.176	25.631		1	1.10896	1.03204	0.711537
		42.026	36.484	45.951	46.644		1	0.868129	1.09339	1.10988
		60.267	38.562	38.793	33.713		1	0.639853	0.643686	0.559394
		25.4	23.553	24.015	24.938		1	0.927283	0.945472	0.981811
		27.016	33.02	38.1	22.167		1	1.22224	1.41028	0.820514
		19.396	35.329	36.253	35.329		1	1.82146	1.8691	1.82146
		50.338	32.789	21.244	17.087		1	0.651377	0.422027	0.339445
		64.886	60.037	54.957	28.402		1	0.925269	0.846978	0.437722
		48.491	43.411	48.029	31.173		1	0.895238	0.990472	0.642862
		24.938	24.476	17.78	17.318		1	0.981474	0.712968	0.694442
		32.096	48.491	54.957	40.178		1	1.51081	1.71227	1.25181
		37.407	43.18	42.026	23.322		1	1.15433	1.12348	0.623466
		25.631	39.024	33.944	28.402		1	1.52253	1.32433	1.10811
		29.326	25.862	32.327	30.018		1	0.88188	1.10233	1.0236
		41.795	48.26	47.106	33.02		1	1.15468	1.12707	0.790047
		32.327	42.256	44.566	32.789		1	1.30714	1.3786	1.01429
		45.027	68.118	62.346	41.333		1	1.51283	1.38464	0.91796
		64.424	68.58	51.031	32.327		1	1.06451	0.792112	0.501785
		57.266	64.886	49.184	38.1		1	1.13306	0.858869	0.665316
		65.809	78.74	62.115	63.038		1	1.19649	0.943868	0.957893
		31.404	29.556	23.091	18.704		1	0.941154	0.735288	0.595593
		46.875	64.655	47.567	44.566		1	1.37931	1.01476	0.950741
		40.871	63.731	64.886	59.113		1	1.55932	1.58758	1.44633
		54.495	64.655	54.957	52.647		1	1.18644	1.00848	0.966089
		34.636	36.946	41.102	46.182		1	1.06669	1.18668	1.33335
		70.258	69.278	69.453	70.16		1	0.986051	0.988542	0.998605
		56.342	46.413	42.718	43.411		1	0.823773	0.758191	0.770491
		58.528	50.215	54.051	52.967		1	0.857965	0.923507	0.904986
		43.873	59.344	52.186	45.72		1	1.35263	1.18948	1.0421
		64.886	56.804	55.418	71.351		1	0.875443	0.854083	1.09964
		60.498	60.498	60.498	53.34		1	1	1	0.881682
		56.804	53.802	61.884	58.882		1	0.947152	1.08943	1.03658
		40.178	66.733	48.953	44.796		1	1.66093	1.2184	1.11494
		37.407	33.482	32.558	36.022		1	0.895073	0.870372	0.962975
		58.189	58.189	51.955	48.491		1	1	0.892866	0.833336
		44.566	48.722	54.264	60.729		1	1.09325	1.21761	1.36268
		49.646	38.793	27.94	25.4		1	0.781392	0.562785	0.511622
		54.264	49.646	45.72	31.173		1	0.914898	0.842548	0.574469
		45.951	58.651	47.336	39.024		1	1.27638	1.03014	0.849252
		80.126	63.038	48.953	39.716		1	0.786736	0.61095	0.495669
		58.42	60.729	73.198	60.498		1	1.03952	1.25296	1.03557
		49.415	66.271	66.964	63.269		1	1.34111	1.35514	1.28036
		51.724	63.5	59.344	44.104		1	1.22767	1.14732	0.85268
		47.106	46.875	42.256	50.107		1	0.995096	0.897041	1.06371
		73.198	67.657	58.189	48.953		1	0.924301	0.794953	0.668775
		48.491	55.649	43.642	50.338		1	1.14762	0.900002	1.03809
		41.333	56.342	51.262	58.651		1	1.36312	1.24022	1.41899
		49.415	41.795	34.867	38.1		1	0.845796	0.705595	0.771021
		62.346	40.178	42.949	28.633		1	0.644436	0.688881	0.45926
		76.893	69.042	61.884	44.796		1	0.897897	0.804807	0.582576
		74.353	51.724	56.573	40.178		1	0.695655	0.76087	0.540368
		62.346	54.033	55.649	56.342		1	0.866663	0.892583	0.903699
		60.729	60.96	68.349	59.575		1	1.0038	1.12548	0.980998
		55.187	68.118	51.955	49.415		1	1.23431	0.941435	0.89541
		58.189	74.815	82.204	67.426		1	1.28572	1.41271	1.15874
	average	38.6775	48.3755	56.804	40.9865		1	1.21513	1.52562	0.958871
	SD	27.5934	37.3911	35.921	37.3911		0.0736799	0.0998416	0.159679	0.28266

## Sheet: Fig.1o
Nuclear height above basal lamina
flat epi	tongue shoulder	tongue slope	bottom	hinge slope	hinge shoulder
0.490785	0.410637	0.502251	0.63935	0.621705	0.642555
0.599212	0.542509	0.478357	0.456014	0.446647	0.531044
0.556785	0.392838	0.461156	0.496081	0.650742	0.544983
0.426278	0.382602	0.561164	0.506974	0.524119	0.563556
0.492913	0.477895	0.42599	0.456152	0.570363	0.46882
0.467242	0.56469	0.480543	0.444134	0.44881	0.497059
0.468686	0.462787	0.556532	0.485892	0.554169	0.562171
0.460258	0.475972	0.567046	0.550219	0.521118	0.449729
0.523287	0.478329	0.513708	0.538305	0.542033	0.594881
0.4409	0.387423	0.500795	0.477055	0.512744	0.464891
0.563486	0.523161	0.377887	0.548331	0.587632	0.638038
0.40585	0.481661	0.469631	0.442106	0.647724	0.527321
0.425678	0.466755	0.591933	0.558264	0.551979	0.512817
0.449247	0.409528	0.671607	0.496809	0.400843	0.495194
0.522172	0.518275	0.588551	0.418228	0.457386	0.524215
0.492322	0.6935	0.490612	0.482107	0.545033	0.6196
0.563051	0.527004	0.478728	0.413914	0.43104	0.503594
0.518281	0.486975	0.554718	0.399304	0.59318	0.511521
0.699116	0.684336	0.527654	0.472148	0.530537	0.559033
0.479785	0.478513	0.487469	0.521944	0.476835	0.503185
0.48823	0.505867	0.452598	0.471445	0.44959	0.562335
0.56682	0.681946	0.480211	0.510789	0.57273	0.520297
0.625885	0.531382	0.549722	0.515777	0.481323	0.489099
0.406167	0.403708	0.60469	0.535968	0.470172	0.395634
0.40993	0.433412	0.54286	0.501575	0.391182	0.483142
0.474508	0.653813	0.469341	0.315963	0.443314	0.525348
0.53639	0.482308	0.517292	0.428571	0.430229	0.62168
0.606668	0.534536	0.648964	0.387554	0.566752	0.555841
0.538888	0.567839	0.511004	0.478671	0.547576	0.502908
0.53851	0.346905	0.389605	0.493967	0.495545	0.542252
0.578999	0.381103	0.487573	0.469282	0.551437	0.517457
0.407998	0.607312	0.551129	0.487368	0.585968	0.576285
0.565747	0.486774	0.40863	0.462759	0.543796	0.49734
0.494551	0.746166	0.520449	0.689296	0.699956	0.441461
0.504566	0.61026	0.563884	0.603908	0.485844	0.691204
0.427595	0.482204	0.507745	0.521157	0.630656	0.433794
0.483443	0.567356	0.631948	0.581583	0.393612	0.468081
0.540891	0.492255	0.495489	0.435202	0.52518	0.585113
0.498844	0.490296	0.340938	0.564788	0.582942	0.475533
0.548681	0.520708	0.552449	0.57213	0.42709	0.449668
0.526054	0.468015	0.503325	0.407346	0.442313	0.435301
0.482802	0.604138	0.566991	0.370808	0.439728	0.629004
0.411794	0.551535	0.714529	0.476416	0.499438	0.432349
0.430554	0.464905	0.524359	0.504805	0.625353	0.418069
0.45129	0.517413	0.580117	0.484807	0.459474	0.565252
0.429494	0.532095	0.430476	0.541884	0.46603	0.432907
0.537768	0.581705	0.594401	0.492333	0.371628	0.414631
0.441613	0.522157	0.572939	0.58189	0.675422	0.622421
0.41896	0.503956	0.507273	0.493971	0.46903	0.458402
0.46109	0.519025	0.59073	0.533576	0.516075	0.464941
0.447426	0.733339	0.575911	0.459706	0.438078	0.419796
0.643414		0.492211	0.477553	0.456234	0.465785
0.462318		0.584447	0.573104	0.487335	0.448267
0.472933		0.42356	0.493517	0.41213	0.48886
		0.531952	0.550036	0.504574	0.599742
		0.700873	0.437482	0.426336	0.538917
		0.611883	0.441471	0.64994	0.468278
		0.607803	0.480359	0.455273	0.434431
		0.708234	0.408496	0.543742	0.57311
		0.444715	0.481956	0.402911	0.420184
		0.583897	0.523059	0.547769	0.645847
		0.445113	0.480804	0.460381	0.49831
		0.535558	0.518874	0.4788	0.515937
		0.403832	0.394648	0.474468	0.513675
		0.532138	0.49188	0.451691	0.554561
		0.351635	0.523039	0.421832	0.496391
		0.57667	0.398027	0.424917	0.427467
		0.436021	0.583118	0.586754	0.616403
		0.578201	0.522005	0.565666	0.518704
		0.544051	0.457376	0.481682	0.536841
		0.515778	0.581642	0.489077	0.404798
		0.558494	0.484903	0.379055	0.487272
		0.519558	0.538206	0.480962	0.668756
		0.665993	0.500367	0.519223
		0.541398	0.508771	0.505626
		0.387195	0.439882	0.609105
		0.458854	0.560076	0.586903
		0.509179	0.546137	0.473612
		0.539713	0.535474	0.5109
		0.498624	0.713221	0.469575
		0.436843	0.408808	0.480088
		0.485311	0.4811	0.553425
		0.565117	0.678817	0.560914
		0.632521	0.65823	0.556611
		0.536084	0.60333	0.524378
		0.528007	0.512793	0.491639
		0.540438	0.486848	0.404507
		0.403256	0.514573	0.451961
		0.491722	0.643457
		0.399471	0.509315
		0.518991	0.564569
		0.518628	0.576155
		0.463203
		0.362103
		0.569431
		0.402401
		0.467536
		0.649047
		0.487917
		0.509177
		0.507453
		0.531143
		0.519295
0.498262	0.517055	0.519287	0.505023	0.506501	0.515949
0.066408	0.090268	0.076582	0.070709	0.072636	0.069789

## Sheet: Fig.3
Fig.3f								Fig.3i		Fig.3J
flat epithelium				placode epithelium				Protrusion angles (deg.)		Protrusion angles (deg.)
								Flat epithelium		Placode
total labelled cells	protrusion	fraction		total labelled cells	protrusion	fraction		110.181		21.474
2	1	0.5		11	7	0.636364		90.584		7.907
17	7	0.411765		14	9	0.642857		92.536		154.394
9	4	0.444444		7	6	0.857143		28.789		16.963
9	5	0.555556		12	11	0.916667		45.196		42.476
5	2	0.4		3	2	0.666667		90.869		22.428
20	9	0.45		7	5	0.714286		36.186		101.548
								27.326		20.29
								167.384		18.427
protrusion length (min. threshold 1.5µm)								36.866		5.659
flat	placode							39.967		28.573
4.484	12.566							15.019		12
2.088	8.911							116.255		22.348
2.677	3.316							88.954		158.522
2.728	3.525							65.281		7.966
3.033	7.757							171.522		54.423
3.084	5.905							165.692		15.974
3.725	9.697							36.596		16.929
3.792	9.921							122.163		3.015
4.332	6.89							108.299		28.272
5.023	7.554							42.414		27.352
3.024	8.053							66.562		0.744
4.014	4.559							26.954		179.396
2.207	4.419							19.591		14.431
4.423	4.881							57.878		13.169
3.105	7.779							68.856		25.958
8.012	8.579							43.418		11.241
2.538	10.69							118.714		6.462
3.105	8.591									4.996
2.335	10.951									7.844
2.838	9.208									1.675
3.061	5.717									5.324
4.141	8.503									15.457
3.512	8.621									24.377
3.302	6.634									1.582
3.939	8.338									20.231
3.4705	8.17									33.184
3.5205	6.687									49.041
4.3055	8.869									1.478
	5.615									15.762
	6.937
	7.459
	7.175
	7.771
	6.239
	7.552
	7.012
	7.315
	7.235
	6.271
	7.151

## Sheet: Fig.4
Fig.4b Placode depths w cytochalasin & CK666							Fig.4c Protrusion abundance w cytochalasin & CK666					Fig.4h Protrusion angles w cyclopamine & SU
CK666 100 uM		DMSO	Cytochalasin D	CK666				Fraction of cells with apical protrusion				protrusion orientation in degree
		98.956	18.939	36.379				DMSO	CytoD	CK666		Control	Cyclopamine	SU
		95.4	14.414	37.028				0.818182	0.1	0.33		66.176	5.414	159.47
			26.352					0.7	0.44	0.3		13.517	29.565	143.212
								0.7	0.4	0.5		1.949	3.814	136.652
		88.711	28.285	31.899				0.67	0	0.142857		19.926	9.83	159.848
		96.316	21.707	25.103				0.67	0.444444	0.333333		3.4	11.794	149.662
												40.597	8.116	90.526
		107.792	34.923	39.641			average	0.711636	0.276889	0.321238		32.018	175.874	7.943
		87.539	21.266	30.539			sd	0.0614205	0.210828	0.126935		83.737	12.265	38.66
			31.537									27.708	2.949	118.664
	average	95.7857	24.6779	33.4315								15.043	70.694	64.163
	sd	7.385	6.83032	5.2964								56.762	34.505	44.864
												24.687	31.99	1.656
												12.243	36.516	157.537
												94.047	25.029	79.153
												10.097	25.092	35.936
												82.099	178.061	81.834
												103.216	110.479	97.624
Fig.4e Placode depths w cyclopamine & SU							Fig.4F Protrusion abundance w cyclopamine & SU					23.951	4.492	95.323
	DMSO	SU	EtOH	cyclopamine				Control	Cy	SU		42.436	117.014	63.492
	93.7443	19.7418	136.722	54.6624				0.571429	0.363636	0.111111		55.452		139.107
	104.649	14.196	91.0455	38.6529				0.625	0	0.33		1.232		152.78
	110.37	17.3589	85.5348	50.8482				0.5	0.2	0		12.918
		11.9028		60.3057				0.538462	0.285714	0.5		4.068
	88.7445	20.358	76.6233	34.0548				0.777778	0.25	0.375		14.574
	114.664	25.4241	87.309	46.8819				0.545455	0.428571	0.2		45.967
	117	28.9887	157.118	33.15					0.142857	0.4
		19.3245		29.3163					0.272727	0.17
	137.826	17.6826	117.551	39.195						0
	101.7	18.6147	124.429	37.5102
	123.958	24.6675	110.731	23.4819			average	0.59302	0.242938	0.23179
		28.392		39.0468			sd	0.099515	0.132381	0.179315
				33.6609
average	110.295	20.5543	109.674	40.059
sd	15.2183	5.3335	26.8926	10.4535
Combined	Control	SU	Cyclopamine
	93.7443	19.7418	54.6624
	104.649	14.196	38.6529
	110.37	17.3589	50.8482
	88.7445	11.9028	60.3057
	114.664	20.358	34.0548
	117	25.4241	46.8819
	137.826	28.9887	33.15
	101.7	19.3245	29.3163
	123.958	17.6826	39.195
	136.722	18.6147	37.5102
	91.0455	24.6675	23.4819
	85.5348	28.392	39.0468
	76.6233		33.6609
	87.309
	157.118
	117.551
	124.429
	110.731
average	109.984	20.5543	40.059
sd	21.1996	5.3335	10.4535

## Sheet: Fig.S1 
Linear regression
SG#1									SG#2									SG#3									SG#4									SG#5									Molar#1
Distance from placode centre	X-component of cell vector vs normal	Y-component of cell vector vs normal	X-component of slope vector	Y-component of slope vector	Cell vector Z-projection length	Slope vector Z projection length ("Slope steepness" inverse scale)	cos		Distance from placode centre	X-component of cell vector vs normal	Y-component of cell vector vs normal	X-component of slope vector	Y-component of slope vector	Cell vector Z-projection length	Slope vector Z projection length ("Slope steepness" inverse scale)	cos		Distance from placode centre	X-component of cell vector vs normal	Y-component of cell vector vs normal	X-component of slope vector	Y-component of slope vector	Cell vector Z-projection length	Slope vector Z projection length ("Slope steepness" inverse scale)	cos		Distance from placode centre	X-component of cell vector vs normal	Y-component of cell vector vs normal	X-component of slope vector	Y-component of slope vector	Cell vector Z-projection length	Slope vector Z projection length ("Slope steepness" inverse scale)	cos		Distance from placode centre	X-component of cell vector vs normal	Y-component of cell vector vs normal	X-component of slope vector	Y-component of slope vector	Cell vector Z-projection length	Slope vector Z projection length ("Slope steepness" inverse scale)	cos		Distance from placode centre	X-component of cell vector vs normal	Y-component of cell vector vs normal	X-component of slope vector	Y-component of slope vector
0.095612	0.175888	-0.215941	-0.22917	0.374998	0.278509	0.43948	73.8288		1.06363	-0.16116	-0.0241127	0.160618	-0.0790293	0.162954	0.179008	80.6216		1.08294	0.260064	0.0389092	-0.318403	-0.229214	0.262958	0.392325	74.7543		1.70696	0.096369	0.0831671	-0.132189	-0.0168605	0.127294	0.13326	82.6868		0.163768	-0.350283	-0.018779	0.461599	0.201595	0.350786	0.5037	69.4646		0.0458938	0.0691173	-0.0347979	-0.0773305	-0.0778594
0.124213	-0.171361	-0.108175	0.333805	0.108246	0.202648	0.350917	78.3081		1.19436	-0.225324	-0.023107	0.374028	0.116433	0.226506	0.391731	76.9086		1.35259	-0.140003	0.0495361	0.0418952	0.020675	0.148508	0.046719	81.4595		1.74336	-0.148466	0.00555106	0.164859	-9.93863e-05	0.14857	0.164859	81.4559		0.279886	-0.414935	-0.286321	0.597097	0.509086	0.504133	0.784661	59.7262		1.0965	-0.057512	-0.315133	0.116186	0.409674
0.157071	-0.162279	-0.214958	0.152143	0.263365	0.269335	0.304152	74.3753		1.20702	0.171304	0.229809	-0.1751	-0.172938	0.286631	0.246104	73.3436		1.35559	0.313216	0.116623	-0.479357	-0.255516	0.334223	0.543205	70.4747		1.75548	-0.159691	0.0276386	0.199031	-0.0559135	0.162065	0.206736	80.6732		0.28141	-0.215268	-0.0355555	0.451555	0.313663	0.218185	0.549806	77.3975		1.18582	0.12101	-0.174925	-0.150395	0.2835
0.303613	0.0206587	-0.143078	0.0791801	0.260711	0.144562	0.27247	81.6881		1.24193	-0.222947	-0.0267441	0.264127	-0.0497238	0.224545	0.268767	77.0239		1.41648	-0.0564434	-0.278357	-0.120862	0.271092	0.284022	0.296814	73.4996		1.82	-0.0955839	0.0700529	0.143717	-0.120775	0.118506	0.187726	83.1941		0.283069	-0.295392	0.0574953	0.0262314	-0.0186011	0.300935	0.0321572	72.4862		1.20696	0.277367	0.0738374	-0.522739	-0.0793521
0.306636	0.194617	-0.26161	-0.252617	0.405671	0.326061	0.477896	70.9702		1.30782	-0.00884886	0.225606	-0.0503671	-0.28156	0.22578	0.286029	76.9513		1.46471	0.00996884	-0.109556	0.0591156	0.131527	0.110009	0.144201	83.6842		1.85259	-0.181467	-0.0465987	0.199797	0.0441622	0.187355	0.20462	79.2015		0.295406	-0.342827	-0.239151	0.483306	0.214478	0.418	0.528759	65.2916		1.23066	0.0351524	0.0109338	-0.144412	-0.12759
0.32205	0.121077	-0.129551	-0.104445	0.300134	0.177322	0.317787	79.7862		1.34358	0.00478021	-0.129739	0.0364524	0.160131	0.129827	0.164228	82.5404		1.47304	0.233869	0.000527556	-0.283923	-0.117047	0.23387	0.307103	76.475		1.89747	0.0805708	-0.0731648	-0.123992	0.0631934	0.108834	0.139166	83.7519		0.310206	-0.0559948	0.065799	0.0331213	-0.185578	0.0863998	0.18851	85.0435		1.23899	0.197058	-0.176087	-0.352507	0.247269
0.420776	-0.0865044	-0.312812	0.104961	0.413835	0.324552	0.426938	71.0616		1.34436	0.135371	0.0275457	-0.348378	-0.100593	0.138146	0.36261	82.0594		1.47932	0.0407944	-0.0491124	-0.14504	0.0985645	0.0638452	0.175362	86.3394		1.91648	0.0399016	0.0480247	0.072873	0.0177645	0.0624381	0.075007	86.4202		0.329837	-0.447012	-0.0914613	0.36079	-0.0251713	0.456273	0.361667	62.8531		1.35138	-0.0658832	-0.24313	0.120652	0.402459
0.434248	-0.0467145	-0.177576	0.092276	0.334097	0.183618	0.346606	79.4194		1.36473	-0.230951	-0.00364254	0.293931	0.00226975	0.23098	0.29394	76.6452		1.48273	0.0183621	0.142105	-0.0830983	-0.308367	0.143286	0.319367	81.7619		1.94247	-0.158335	0.077945	0.236627	-0.0693763	0.176481	0.246587	79.8352		0.339765	-0.242551	-0.0980623	0.289541	0.283259	0.261624	0.405055	74.8335		1.36679	-0.152721	-0.220003	0.147734	0.286987
0.472793	0.100579	-0.1749	-0.262054	0.232403	0.201757	0.350262	78.3603		1.37379	0.153983	0.00705518	-0.20423	-0.0550766	0.154144	0.211526	81.1328		1.50202	0.142851	-0.0782759	-0.223662	0.103982	0.162891	0.246652	80.6252		1.94247	0.107638	-0.0352625	-0.162762	0.0803567	0.113267	0.181517	83.4963		0.345475	-0.305235	-0.203888	0.427238	0.391928	0.367068	0.579776	68.4651		1.44247	-0.0834558	-0.0806807	0.0917871	0.124241
0.518529	-0.100842	-0.0250458	0.258768	0.0823675	0.103905	0.271561	84.0359		1.39313	-0.210072	-0.0321146	0.385781	0.0681037	0.212512	0.391747	77.7304		1.50202	0.0532048	0.112303	0.0174136	-0.211868	0.124268	0.212582	82.8615		1.94247	0.072927	0.0198633	-0.131563	0.00435274	0.0755837	0.131635	85.6652		0.369475	-0.161728	-0.0751295	0.119211	0.0691456	0.178326	0.137813	79.7277		1.46471	0.160552	-0.178205	-0.415458	0.0793725
0.549998	0.109738	-0.00121544	-0.181184	0.262339	0.109745	0.318825	83.6994		1.48607	0.201975	0.0256063	-0.129572	-0.065038	0.203592	0.144979	78.2529		1.50821	0.419036	-0.130828	-0.551513	0.126672	0.438984	0.565873	63.9609		1.95724	-0.115433	0.0376739	0.202921	-0.0150395	0.121425	0.203478	83.0256		0.373358	-0.373083	-0.223984	0.620527	0.331571	0.435155	0.703557	64.2049		1.4719	0.0247325	-0.032452	0.0216808	-0.0252873
0.565484	0.358306	-0.17663	-0.569382	0.259823	0.399477	0.625862	66.4545		1.49292	-0.0253684	0.103146	0.0205515	-0.18554	0.10622	0.186674	83.9025		1.50821	0.426635	0.0547839	-0.503114	0.164534	0.430138	0.529335	64.5237		1.9719	-0.157695	0.00431593	0.15574	0.0613859	0.157754	0.167401	80.9234		0.374171	-0.313962	-0.215313	0.26063	0.415823	0.380699	0.490751	67.623		1.47932	0.0373364	-0.170316	-0.104494	0.192818
0.584312	0.0316617	-0.113816	-0.0462376	0.158325	0.118138	0.164938	83.2153		1.49452	0.248002	0.12318	-0.367195	-0.200474	0.276908	0.418356	73.9242		1.50821	0.0334872	0.0939738	-0.056965	-0.105921	0.0997621	0.120268	84.2745		2.01524	-0.301827	-0.110722	0.325133	-0.0734157	0.321495	0.333318	71.2466		0.377573	-0.0126665	-0.187454	0.0109548	0.354311	0.187881	0.354481	79.1709		1.50821	0.0973827	0.0027637	-0.208213	0.0535167
0.590013	0.04862	-0.123485	-0.0103791	0.247783	0.132712	0.248001	82.3737		1.50532	0.134343	0.0088394	-0.217761	-0.0086179	0.134634	0.217932	82.2626		1.56129	0.167203	-0.112464	-0.247233	0.216795	0.201507	0.328822	78.3749		2.01524	-0.159003	-0.0572023	0.221656	-0.1626	0.16898	0.2749	80.2715		0.437342	-0.414226	0.0637481	0.526144	0.0961674	0.419102	0.53486	65.2221		1.51524	-0.0215109	0.0736903	-0.00300004	-0.088306
0.593502	-0.150399	-0.207235	0.267529	0.392077	0.256059	0.474653	75.1636		1.50532	-0.0519828	-0.0621513	-0.0969374	-0.122168	0.0810247	0.155955	85.3525		1.5727	0.240411	0.0194631	-0.378168	-0.0694684	0.241198	0.384496	76.0428		2.0225	0.0647433	-0.0814593	-0.0884635	0.0808896	0.104054	0.11987	84.0273		0.448576	-0.367299	-0.130983	0.564921	0.190593	0.389955	0.596206	67.0483		1.5727	0.0566014	-0.170513	-0.0741418	0.187842
0.597658	-0.311939	-0.137237	0.422285	0.253254	0.340793	0.492405	70.0748		1.50602	0.287734	0.0308569	-0.383399	-0.131063	0.289384	0.405182	73.1789		1.63338	0.128776	0.0246591	-0.165385	-0.0392861	0.131116	0.169987	82.4659		2.05767	-0.156904	0.00599052	0.244765	-0.137827	0.157019	0.280902	80.9661		0.45817	-0.486621	-0.300224	0.738239	0.183364	0.571782	0.76067	55.1254		1.57868	-0.0940175	-0.233059	0.183026	0.338137
0.597658	-0.177355	-0.231419	0.315071	0.347174	0.291564	0.468828	73.0484		1.50602	-0.00128959	0.130255	-0.0884317	-0.104411	0.130262	0.136828	82.5153		1.63467	-0.114928	-0.0279037	0.183224	0.0555388	0.118267	0.191457	83.2079		2.0727	-0.106783	0.11629	0.200539	-0.213372	0.15788	0.29282	80.9162		0.465996	-0.447559	-0.129926	0.249323	0.459461	0.466036	0.522749	62.2227		1.60751	-0.0362625	-0.174305	-0.0336758	0.159645
0.652391	-0.268967	-0.23672	0.489193	0.279708	0.358301	0.563513	69.0041		1.50841	0.015609	0.259862	0.0413047	-0.424022	0.26033	0.426029	74.9104		1.63654	-0.00415934	-0.0319479	-0.135777	0.0851641	0.0322175	0.160275	88.1538		2.07868	-0.0843872	0.0192762	0.0845731	0.0244937	0.0865608	0.0880486	85.0342		0.4806	-0.00494647	0.176174	0.155304	0.366249	0.176243	0.397816	79.849		1.64812	-0.0296542	-0.220849	0.0497001	0.357169
0.690335	-0.119978	-0.170717	0.208448	0.334019	0.20866	0.393725	77.9562		1.50841	0.148236	-0.00447768	0.0365793	0.0168028	0.148303	0.0402539	81.4714		1.64812	0.0164707	-0.158675	-0.39053	0.164117	0.159528	0.423613	80.8205		2.08367	0.13388	0.107375	-0.163659	-0.0238673	0.171619	0.16539	80.118		0.481348	-0.358834	-0.259878	0.612491	0.430244	0.443056	0.748502	63.701		1.65335	0.0718594	-0.302621	-0.164493	0.436869
0.698345	-0.298487	-0.223184	0.494795	0.313774	0.372701	0.585898	68.1177		1.52738	0.170215	0.00105417	-0.140036	0.0348941	0.170218	0.144318	80.1995		1.6735	0.223294	-0.0534403	-0.287058	0.0045145	0.2296	0.287094	76.7265		2.0854	-0.173167	0.0106363	0.28832	0.0439125	0.173494	0.291645	80.009		0.489767	-0.418055	0.11768	0.678854	0.0387875	0.434302	0.679961	64.2591		1.6778	0.0956126	0.0167766	-0.0629666	0.0174922
0.705355	0.0949343	-0.178528	-0.0908016	0.28005	0.2022	0.294403	78.3344		1.52738	-0.0516256	-0.0509535	-0.0678663	-0.033196	0.0725359	0.07555	85.8403		1.6735	0.175309	-0.0947221	-0.166525	0.226773	0.199262	0.281348	78.5062		2.0938	-0.0923707	-0.0586605	0.0863004	-0.00695901	0.109423	0.0865805	83.7179		0.498975	-0.12619	-0.120231	0.185061	0.465961	0.174298	0.501365	79.9622		1.68797	0.0167	0.0391474	-0.0583243	-0.0961175
0.745727	0.066241	-0.150811	-0.113587	0.254584	0.164717	0.278774	80.5192		1.52738	0.0502263	0.0118003	-0.050422	0.00140653	0.0515939	0.0504416	87.0426		1.6766	0.18357	0.00313511	-0.266155	0.0547637	0.183597	0.27173	79.4207		2.11291	-0.345674	0.072372	0.29185	-0.110431	0.353169	0.312044	69.3188		0.499604	-0.35032	-0.145726	0.404336	0.13891	0.379421	0.427531	67.7022		1.69317	0.0604577	-0.156743	-0.196597	0.289475
0.777493	-0.0505397	-0.213709	0.00847104	0.313846	0.219604	0.313961	77.3142		1.57835	-0.0898017	-0.145133	0.228863	0.138454	0.170669	0.267484	80.1733		1.68671	-0.0454551	0.331029	0.0198088	-0.299319	0.334135	0.299974	70.48		2.13338	0.0913417	0.0595363	-0.108297	-0.119821	0.109031	0.161509	83.7405		0.509853	-0.085095	0.0306219	-0.0720849	-0.223346	0.090437	0.23469	84.8113		1.69672	-0.0133799	-0.18869	0.0407259	0.233903
0.789515	0.135724	-0.1386	-0.199346	0.241053	0.193987	0.312803	78.8145		1.58547	-0.256723	0.0452976	0.318763	-0.142945	0.260689	0.349347	74.889		1.68671	0.0206037	-0.0676437	0.00386438	0.122052	0.070712	0.122113	85.9451		2.15335	0.150906	0.057358	-0.196594	-0.130253	0.161439	0.235828	80.7096		0.526547	-0.267006	-0.31298	0.44603	0.205914	0.411398	0.491267	65.7073		1.72587	0.00902298	-0.142241	0.0219643	0.156321
0.849283	0.0239506	-0.0617876	-0.0371921	0.231746	0.0662672	0.234711	86.2004		1.58773	0.32413	-0.0041728	-0.499223	0.096152	0.324157	0.508399	71.0855		1.69984	0.039101	0.226464	-0.107005	-0.228791	0.229815	0.252577	76.7138		2.1735	0.0442694	-0.0520434	-0.0782283	0.130722	0.0683249	0.152341	86.0822		0.526912	-0.108613	0.0622773	0.16349	0.000867042	0.125201	0.163492	82.8077		1.73054	0.244591	-0.147008	-0.219209	0.20443
0.855566	0.21239	-0.275792	-0.382709	0.294403	0.348096	0.482844	69.6291		1.58773	0.0583672	0.074068	0.0483398	-0.154773	0.0943016	0.162146	84.5889		1.69984	0.203629	-0.0673383	-0.270632	0.00713866	0.214475	0.270726	77.6153		2.18	0.0355011	0.0353391	-0.0689003	0.00042314	0.0500917	0.0689016	87.1288		0.537743	-0.391795	-0.049088	0.595851	0.255821	0.394858	0.648446	66.7429		1.77059	0.00701259	-0.200365	-0.117942	0.204353
0.859271	-0.100669	-0.205218	0.248028	0.336651	0.228579	0.418153	76.7866		1.60103	0.152824	0.0480879	-0.123488	-0.0491253	0.160211	0.132901	80.7808		1.71414	0.182867	0.138279	-0.368621	-0.170179	0.229263	0.406008	76.7463		2.18797	-0.246835	0.116445	0.341098	-0.0966756	0.272923	0.354533	74.1617		0.547901	-0.326986	-0.235968	0.570101	0.311102	0.403237	0.649461	66.2193		1.77059	-0.0221018	0.0103661	0.107041	-0.020153
0.884621	-0.0605553	-0.164343	0.084784	0.2288	0.175145	0.244004	79.9129		1.60599	-0.261809	0.0940072	0.180287	-0.169819	0.278175	0.247673	73.8487		1.72587	0.00313921	0.177593	-0.0232632	-0.240322	0.177621	0.241446	79.7688		2.19317	0.085432	0.000995726	-0.077025	-0.100982	0.0854378	0.127005	85.0988		0.572713	-0.297613	-0.225588	0.373059	0.464616	0.373448	0.595853	68.0716		1.78965	0.146832	-0.159462	-0.191388	0.158623
0.891878	0.186854	-0.0328421	-0.323496	0.357253	0.189718	0.481954	79.0636		1.60599	-0.199056	-0.110947	0.263868	0.0662008	0.227888	0.272045	76.8273		1.75282	0.0971938	0.0380388	-0.224744	-0.0474346	0.104372	0.229696	84.009		2.19317	-0.0165801	-0.0255929	0.0589125	0.141804	0.0304942	0.153554	88.2525		0.573006	-0.366177	0.00573765	0.585383	0.163073	0.366222	0.607673	68.5172		1.79085	0.143205	-0.16297	-0.154449	0.161985
0.919707	-0.327245	-0.265742	0.467314	0.354596	0.421555	0.586618	65.0672		1.63218	-0.294383	-0.103499	0.269168	0.175436	0.312047	0.321293	71.8174		1.77159	-0.0531787	0.234906	-0.00892229	-0.203576	0.24085	0.203772	76.0633		2.1942	-0.122994	0.00947941	0.173503	-0.0449214	0.123359	0.179224	82.914		0.613765	-0.612657	-0.0542632	0.666626	0.361266	0.615055	0.758224	52.0441		1.79085	0.0167736	-0.12172	-0.0683756	0.208194
0.979642	0.204686	-0.188835	-0.200858	0.237197	0.278487	0.310816	73.8301		1.66928	-0.0993378	-0.0604542	0.171889	0.11343	0.116287	0.205942	83.3221		1.77423	0.23296	0.218527	-0.384035	-0.213532	0.319413	0.439407	71.3726		2.20109	-0.0966297	0.0219356	0.136989	-0.0488097	0.0990882	0.145424	84.3133		0.614346	-0.203906	-0.0892409	0.388549	0.290927	0.222579	0.485396	77.1394		1.80219	-0.149097	-0.180083	0.161674	0.27533
0.992443	-0.0651186	-0.150694	0.112791	0.28804	0.164162	0.309336	80.5515		1.67144	0.132016	0.269982	-0.191542	-0.278963	0.30053	0.338391	72.5105		1.78965	0.281865	-0.211496	-0.237658	0.0529342	0.352389	0.243481	69.3665		2.21414	-0.00997774	0.103089	-0.0691103	-0.125498	0.103571	0.143269	84.0552		0.626441	-0.373494	-0.0265525	0.571976	0.120469	0.374436	0.584525	68.0105		1.80219	-0.0476354	0.0189591	0.139667	0.195118
0.998164	-0.0661254	-0.150684	0.112791	0.28804	0.164555	0.309336	80.5286		1.68582	-0.160119	0.129397	0.0894677	-0.130171	0.205868	0.157952	78.1197		1.78965	0.230526	-0.255291	-0.291997	0.444341	0.343971	0.531697	69.881		2.22029	-0.195873	0.165732	0.355129	-0.0798667	0.25658	0.363999	75.1328		0.632607	-0.356391	-0.292931	0.463389	0.250428	0.461328	0.52673	62.5272		1.80339	0.0172978	0.126065	-0.0723774	-0.22254
1.002	-0.243512	-0.15081	0.365639	0.31057	0.286429	0.479735	73.3557		1.69	-0.00278472	-0.0823459	0.154499	0.0406227	0.082393	0.159751	85.2739		1.78965	0.176005	-0.0901561	-0.143468	0.0480349	0.197752	0.151296	78.5945		2.22299	0.0746753	-0.040507	-0.125004	-0.00317383	0.0849542	0.125045	85.1266		0.633782	-0.427707	-0.278958	0.669282	0.222351	0.510638	0.705251	59.2937		1.82078	0.146463	-0.17685	-0.247576	0.242861
1.04195	-0.00411155	-0.180473	-0.142897	0.261692	0.180519	0.298165	79.6		1.71814	0.134342	-0.0985607	-0.266618	-0.0663292	0.166619	0.274745	80.4087		1.79085	-0.104004	0.108478	-0.209338	0.112051	0.150281	0.23744	81.3568		2.22587	-0.256799	-0.117472	0.180042	0.0128597	0.282393	0.180501	73.5969		0.633874	-0.226962	-0.26084	0.428426	0.48408	0.345759	0.646438	69.7719		1.8231	0.0731455	0.00543916	-0.178388	-0.0358112
1.04973	-0.352687	-0.180011	0.553971	0.299546	0.39597	0.629771	66.6735		1.72337	-0.0602599	-0.0520942	0.260007	0.0320161	0.0796559	0.261971	85.4312		1.79582	-0.0633132	0.0106916	0.128289	0.0186738	0.0642096	0.129641	86.3185		2.22587	0.0323873	0.0199367	-0.105568	-0.0497461	0.0380317	0.116701	87.8204		0.635597	-0.35009	-0.198829	0.438275	0.0111926	0.402611	0.438418	66.2585		1.83669	-0.0214553	-0.18465	0.117368	0.0596303
1.05653	-0.0640968	-0.152186	0.112791	0.28804	0.165133	0.309336	80.495		1.73899	0.401234	0.0992108	-0.66482	-0.100618	0.413317	0.672391	65.5866		1.80219	0.226236	-0.039759	-0.422363	-0.0354343	0.229703	0.423847	76.7204		2.23591	-0.0822162	0.0277812	0.205183	-0.0281404	0.086783	0.207104	85.0214		0.641883	-0.476975	-0.470305	0.7748	0.280497	0.669845	0.824011	47.9449		1.83669	-0.0449922	-0.0689669	0.0133772	0.179003
1.05796	-0.0790942	-0.0887435	0.159204	0.260139	0.118875	0.304989	83.1728		1.73899	0.0328066	-0.0569888	-0.0224479	-0.0143095	0.0657571	0.0266209	86.2297		1.80339	-0.110107	0.126039	0.212419	-0.194023	0.16736	0.287692	80.3657		2.26153	0.0333917	0.0315269	-0.118515	-0.0138003	0.0459233	0.119316	87.3679		0.648198	-0.249402	-0.0366496	0.397646	0.336721	0.25208	0.52106	75.3994		1.86449	-0.0494618	-0.112026	0.0428991	0.084997
1.06917	-0.358443	-0.22541	0.536562	0.275555	0.423428	0.603183	64.9488		1.73899	-0.0221124	0.0157844	0.106558	0.134907	0.0271681	0.171914	88.4432		1.82433	0.186802	-0.0958679	-0.214495	0.330035	0.209965	0.393613	77.8797		2.26153	-0.00082863	-0.0227501	-0.183372	0.0636923	0.0227652	0.194119	88.6955		0.65105	-0.297961	0.00515025	0.264244	0.489042	0.298006	0.555866	72.6621		1.86989	0.0733508	-0.150752	-0.14217	0.19941
1.07262	0.0461043	-0.2135	-0.0885234	0.391197	0.218422	0.401088	77.3837		1.75548	-0.0241296	0.0928844	0.0909217	0.00453033	0.0959674	0.0910345	84.493		1.82433	0.119768	0.118042	-0.225053	-0.211638	0.168162	0.308933	80.319		2.27297	-0.118462	-0.120333	0.156799	-0.00749143	0.168859	0.156978	80.2785		0.65185	-0.60084	-0.232736	0.790225	0.426848	0.64434	0.89814	49.8838		1.87337	0.115997	-0.195189	-0.194118	0.230905
1.08	0.122797	-0.268212	-0.200184	0.331343	0.294986	0.38712	72.8433		1.76977	-0.0750053	0.195586	0.244583	-0.241843	0.209475	0.343961	77.9084		1.83315	-0.072496	-0.00859082	0.247876	0.162694	0.0730032	0.296499	85.8135		2.27423	0.0682619	-0.0814808	-0.0884635	0.0808896	0.106296	0.11987	83.8982		0.653759	-0.386955	-0.215107	0.462315	0.0174329	0.442725	0.462644	63.7221		1.87337	-0.196275	-0.0644565	0.229436	-0.00645277
1.08164	-0.0691395	-0.151147	0.112791	0.28804	0.16621	0.309336	80.4325		1.78393	-0.223024	0.048745	0.424305	-0.222612	0.228289	0.479156	76.8037		1.83942	-0.106307	0.016842	0.275495	-0.01319	0.107633	0.27581	83.8211		2.30219	-0.0901419	0.069878	0.158667	-0.110278	0.114055	0.193227	83.4509		0.657907	-0.609929	-0.0461753	0.798154	0.278181	0.611674	0.845242	52.2893		1.87588	-0.137626	-0.323254	0.0953395	0.59418
1.10848	-0.170015	-0.0220221	0.305644	0.0266058	0.171435	0.3068	80.1287		1.78393	0.104452	0.0487361	-0.0926989	-0.30711	0.115263	0.320796	83.3812		1.86449	0.238765	-0.274241	-0.434199	0.312466	0.363616	0.534943	68.6776		2.30219	0.0841685	-0.0362055	-0.0512542	0.0463754	0.0916252	0.0691207	84.7429		0.663807	-0.339796	-0.00476734	0.599874	0.175949	0.339829	0.625145	70.1335		1.88202	0.0698412	-0.219194	-0.133668	0.316206
1.13001	-0.279618	-0.154088	0.456986	0.255324	0.319263	0.523476	71.3816		1.78539	0.164815	-0.269964	-0.124701	0.171767	0.316298	0.21226	71.5608		1.86449	0.126937	0.0722991	-0.189625	-0.260609	0.146083	0.322296	81.6		2.30339	-0.0890649	0.152787	0.205877	-0.25571	0.176852	0.328288	79.8136		0.675067	-0.382943	-0.0949695	0.514068	0.229768	0.394543	0.563081	66.7625		1.88296	-0.0309939	-0.277596	-0.0153358	0.366294
1.14298	0.105145	-0.155763	0.0235348	0.174823	0.18793	0.1764	79.168		1.78539	-0.150187	-0.138697	0.197479	0.26472	0.204434	0.330265	78.2037		1.86989	0.147332	0.237216	-0.130269	-0.473306	0.279245	0.490906	73.7848		2.30339	-0.0013627	0.0250624	-0.0992955	0.0442587	0.0250994	0.108713	88.5618		0.680623	-0.366155	-0.323729	0.477762	0.294553	0.488743	0.561265	60.742		1.88872	-0.00230053	-0.179085	-0.0133996	0.181117
1.14971	0.0878992	-0.338516	-0.12758	0.551933	0.349741	0.566486	69.5285		1.78539	0.0237182	-0.0133323	-0.092321	0.0255999	0.0272085	0.0958046	88.4409		1.86989	-0.0976366	-0.00356898	0.165788	-0.0979163	0.0977018	0.192544	84.3932		2.30512	-0.176422	-0.0158113	0.193686	0.0336084	0.17713	0.19658	79.7974		0.688941	-0.157861	-0.00997141	0.380252	-0.0085922	0.158176	0.380349	80.899		1.90133	-0.0425062	-0.245248	-0.0111891	0.288334
1.14971	0.0952035	-0.262771	-0.157619	0.325369	0.279486	0.361537	73.7705		1.78597	-0.116007	0.0971866	0.168512	-0.132953	0.151337	0.214646	81.2956		1.87607	0.127715	0.0327574	-0.194577	-0.0762959	0.131849	0.209	82.4235		2.3119	-0.0905314	0.0880295	0.196764	-0.0367961	0.126274	0.200175	82.7457		0.692832	-0.400431	0.11612	0.609166	-0.00720814	0.416928	0.609208	65.3592		1.90133	-0.0426004	-0.121799	0.0601511	0.100455
1.16771	-0.232133	-0.225414	0.381331	0.326153	0.32357	0.501786	71.1211		1.78897	-0.151197	0.176258	0.269042	-0.258607	0.232222	0.373177	76.5721		1.88872	0.108597	0.0328085	-0.262537	-0.0168141	0.113445	0.263075	83.4861		2.31586	-0.15105	0.0316381	0.251425	-0.0589252	0.154328	0.258237	81.1222		0.695244	-0.414572	-0.102105	0.581037	0.485048	0.426961	0.756886	64.7252		1.90133	0.0557647	-0.101888	-0.0830777	0.183952
1.17325	-0.331854	-0.00031334	0.564961	-0.0873976	0.331854	0.571681	70.6187		1.78897	-0.123013	0.108577	0.150733	-0.010012	0.164077	0.151065	80.5564		1.90019	-0.00317991	-0.062512	0.111302	0.139885	0.0625929	0.178762	86.4113		2.32071	-0.108998	0.170319	0.298455	-0.223541	0.202211	0.372889	78.3337		0.710335	0.00328909	-0.380507	0.188606	0.245729	0.380521	0.309766	67.634		1.90601	-0.116961	-0.242136	0.100216	0.315809
1.19472	-0.0676302	-0.151163	0.112791	0.28804	0.165602	0.309336	80.4678		1.79243	0.0525485	-0.0773041	-0.209541	0.00831933	0.0934734	0.209706	84.6365		1.90019	0.0127123	0.0113459	-0.116256	0.0394588	0.0170392	0.12277	89.0237		2.33412	-0.163813	-0.0204728	0.202696	-0.127546	0.165087	0.239486	80.4977		0.721782	-0.340705	0.00286079	0.591334	0.367993	0.340717	0.696488	70.0794		1.9095	-0.10775	-0.163407	0.193722	0.290602
1.23286	-0.335505	-0.225145	0.406577	0.249657	0.404047	0.47711	66.1686		1.80136	-0.064675	0.0989657	0.030259	-0.117792	0.118225	0.121617	83.2103		1.90075	0.28707	0.346949	-0.0816046	-0.530661	0.450314	0.536899	63.2362		2.35228	-0.085242	0.0436984	0.211979	-0.00962518	0.0957902	0.212197	84.5032		0.724809	-0.346088	0.169009	0.481505	-0.229294	0.385151	0.533313	67.3469		1.9095	-0.0340781	0.115736	0.127429	-0.224004
1.25162	0.0503618	-0.297499	-0.197493	0.430822	0.301732	0.473932	72.4384		1.82409	0.0688329	-0.140993	-0.150471	0.29449	0.156898	0.330705	80.9731		1.90075	0.116024	-0.0385327	-0.102792	0.0879803	0.122255	0.135302	82.9777		2.36989	-0.180801	0.0846808	0.186923	-0.142043	0.19965	0.234769	78.4835		0.726911	-0.29711	-0.218684	0.356707	0.455534	0.368913	0.578577	68.3514		1.9133	-0.130733	-0.250207	0.291781	0.360533
1.26093	0.154372	-0.232999	-0.235722	0.301948	0.279498	0.383064	73.7697		1.82409	0.045668	0.0414044	0.0612919	-0.0852395	0.0616432	0.104988	86.4659		1.90133	0.0910097	-0.0466631	-0.0656616	0.204117	0.102275	0.214419	84.1298		2.36989	-0.164135	-0.0217992	0.233435	-0.000512611	0.165577	0.233436	80.4693		0.730942	-0.258551	-0.0178537	0.209565	0.104532	0.259166	0.234189	74.9794		1.9133	0.113314	0.0678266	-0.0440729	-0.0693206
1.2668	-0.157787	-0.0794137	0.274957	0.125511	0.176644	0.302249	79.8256		1.83314	0.527966	0.025358	-0.716812	-0.108981	0.528575	0.725049	58.0908		1.90133	-0.0808046	0.0333576	0.055454	-0.0636512	0.0874192	0.0844193	84.9848		2.36989	-0.0309254	0.0251025	-0.0102116	-0.0331544	0.0398311	0.0346913	87.7172		0.731576	-0.227024	-0.296374	0.518186	0.0824598	0.373333	0.524706	68.0787		1.91895	0.000859908	-0.110013	-0.0877084	0.18557
1.284	0.144313	-0.177204	-0.203011	0.259427	0.228533	0.329418	76.7893		1.83314	-0.161856	-0.056187	0.230099	0.128814	0.171331	0.263702	80.1348		1.90133	-0.205637	0.085417	-0.0913356	0.000311539	0.222672	0.0913361	77.134		2.37337	0.109743	0.0408724	-0.0140491	-0.10621	0.117107	0.107135	83.2748		0.733215	-0.326129	-0.100001	0.578621	0.255461	0.341117	0.632505	70.0551		1.91895	-0.0207039	-0.0550397	0.0333702	0.0969795
1.28512	-0.305151	-0.104164	0.541423	0.185177	0.32244	0.572214	71.1895		1.83314	-0.0445766	-0.0457698	0.142166	-0.234554	0.0638901	0.274275	86.3369		1.90133	-0.101163	-0.0499316	0.161072	0.26527	0.112815	0.310342	83.5224		2.38202	-0.171124	0.0106347	0.28832	0.0439125	0.171454	0.291645	80.1276		0.734804	-0.55276	-0.129302	0.710178	0.362149	0.567681	0.797186	55.4113		1.92143	0.164155	-0.266009	-0.240489	0.326067
1.32278	-0.227346	-0.0220168	0.369979	0.102383	0.22841	0.383884	76.7965		1.83576	-0.0206766	0.323057	-0.0731218	-0.432692	0.323718	0.438827	71.1121		1.9133	0.457418	-0.192084	-0.52602	0.245146	0.496112	0.580339	60.2569		2.38202	-0.107487	0.060145	0.214548	-0.199374	0.12317	0.292883	82.9249		0.761177	-0.309547	-0.441243	0.61737	0.481734	0.538994	0.78308	57.3848		1.92143	0.0444596	-0.13997	-0.0668355	0.179676
1.33376	-0.391941	-0.181757	0.55646	0.307652	0.432034	0.635844	64.4033		1.84935	0.10316	-0.0655291	-0.112067	0.0158975	0.122213	0.113189	82.9801		1.91895	0.15603	-0.0392198	0.000354986	-0.151927	0.160884	0.151927	80.7418		2.38202	0.00857563	-0.0433736	-0.205795	-0.00605309	0.0442133	0.205884	87.4659		0.778897	-0.388693	0.256602	0.481297	-0.0149791	0.465754	0.48153	62.241		1.92143	-0.0434178	-0.0683019	0.0787829	0.057521
1.34459	-0.096241	-0.354298	0.0911939	0.542809	0.367136	0.550417	68.4609		1.85259	0.0597195	0.143035	-0.189845	-0.234252	0.155001	0.301522	81.0831		1.92143	0.217274	0.0612657	-0.273695	-0.0792907	0.225747	0.284949	76.9532		2.39502	-0.23799	0.0974285	0.343839	-0.188752	0.25716	0.392241	75.0984		0.787015	-0.390332	0.0619424	0.693044	-0.0776932	0.395217	0.697386	66.7205		1.92407	-0.0145351	-0.293537	-0.132765	0.464198
1.35	-0.189176	-0.0664823	0.29315	0.0631907	0.200518	0.299883	78.4328		1.85559	0.256254	0.0372371	-0.373322	-0.130575	0.258946	0.395499	74.9925		1.92792	0.00752573	0.0408647	-0.0918438	0.100398	0.0415519	0.13607	87.6186		2.40075	-0.139802	0.0416499	0.224526	-0.0539784	0.145875	0.230923	81.6121		0.787717	-0.373326	-0.000326535	0.447302	0.0706493	0.373327	0.452847	68.0791		1.93082	-0.00836828	-0.234586	-0.0353141	0.293751
1.35099	-0.0652585	-0.166776	0.0775297	0.287029	0.179089	0.297315	79.6833		1.8629	0.104269	-0.0358326	-0.114561	-0.0616704	0.110254	0.130106	83.67		1.93592	0.293485	-0.193619	-0.449434	0.114948	0.351599	0.463901	69.4149		2.40075	-0.10622	-0.0991576	0.159897	0.269008	0.14531	0.312941	81.6448		0.794564	-0.367893	-0.024455	0.755796	0.0762604	0.368704	0.759633	68.3643		1.94884	-0.184323	-0.262411	0.323578	0.357184
1.36569	0.214856	-0.201441	-0.246327	0.38602	0.294519	0.457917	72.8713		1.86679	0.0376576	0.0780961	-0.0154095	-0.29924	0.0867011	0.299636	85.0261		1.93647	-0.0618749	0.0846841	0.00452257	-0.0730572	0.10488	0.0731971	83.9797		2.40133	0.0899495	-0.118975	-0.205573	0.150195	0.149151	0.254595	81.4223		0.795872	-0.427072	-0.139142	0.383386	0.496489	0.449167	0.627285	63.3098		1.94884	-0.0856164	-0.186106	0.0871147	0.225956
1.37851	0.244048	-0.240505	-0.359986	0.369033	0.342639	0.515534	69.9622		1.87968	-0.226337	0.0654429	0.366742	-0.220725	0.235608	0.428041	76.3725		1.97113	0.165235	0.045382	-0.0507596	-0.259097	0.171354	0.264022	80.1334		2.4133	-0.123908	-0.0409875	0.198244	-0.040545	0.130511	0.202347	82.5009		0.808557	-0.336031	-0.11804	0.475205	0.246862	0.356161	0.535501	69.1354		1.97386	-0.0583417	-0.205901	0.071091	0.301712
1.37851	-0.202336	0.0285068	0.373982	0.00192899	0.204335	0.373987	78.2094		1.89866	-0.176545	0.226443	0.302886	-0.323212	0.287132	0.442951	73.3137		1.97896	0.152393	0.042069	-0.232718	0.0989849	0.158093	0.252894	80.9038		2.4133	0.0715588	0.0466077	-0.12389	-0.0390673	0.0853987	0.129904	85.101		0.810632	-0.538594	0.0760363	0.71874	-0.00563268	0.543935	0.718762	57.0481		1.98276	0.048415	-0.0800599	0.0318082	0.163064
1.39706	-0.152981	-0.139521	0.29147	0.180857	0.207049	0.343022	78.0505		1.89866	-0.0361666	-0.156431	0.0991943	0.146261	0.160557	0.176725	80.7608		1.98387	0.139285	0.0871985	-0.195255	-0.166574	0.164328	0.256654	80.5418		2.4299	-0.0711015	-0.0136523	0.283833	0.0276574	0.0724003	0.285177	85.8481		0.816414	-0.352133	-0.0350632	0.605032	0.222622	0.353874	0.64469	69.2756		1.98387	-0.122563	-0.143303	0.200377	0.14373
1.4072	0.00330156	-0.186846	-0.104325	0.443942	0.186875	0.456036	79.2295		1.89866	-0.1091	-0.0536075	0.232472	0.0473661	0.121559	0.237248	83.0179		1.98845	0.125083	-0.0677658	-0.042247	0.0380335	0.14226	0.056845	81.8213		2.43329	-0.324059	-0.140542	0.325133	-0.0734157	0.353223	0.333318	69.3154		0.818704	-0.182471	-0.298251	0.242306	0.300462	0.349641	0.385992	69.5346		1.98936	0.0648672	-0.0233256	-0.137115	-0.0405714
1.41386	0.0027349	-0.175754	-0.15537	0.284126	0.175775	0.323833	79.8762		1.91008	0.143709	-0.124715	0.0331909	0.104431	0.190279	0.109579	79.0309		1.99487	0.350061	-0.0765527	-0.397157	-0.0157615	0.358333	0.39747	69.0021		2.43329	0.0862128	0.00178422	-0.0714164	-0.00256825	0.0862313	0.0714625	85.0532		0.819524	-0.293418	-0.196359	0.502998	0.25978	0.35306	0.566121	69.3254		1.99487	-0.0419972	-0.359116	0.135099	0.571476
1.4365	0.179225	-0.295801	-0.2171	0.55327	0.345861	0.59434	69.7656		1.91648	0.269842	0.145423	-0.451373	-0.194752	0.306533	0.491595	72.1496		1.99487	0.0215721	0.082313	-0.0359838	0.00498575	0.0850928	0.0363276	85.1186		2.43329	0.0699263	0.0484	-0.159998	0.086484	0.0850426	0.181875	85.1215		0.820327	-0.298964	-0.0317761	0.628707	0.120746	0.300648	0.640197	72.5035		1.99994	-0.0717346	-0.177824	0.147943	0.135344
1.44243	-0.0404179	-0.273045	0.00309841	0.397108	0.27602	0.39712	73.9772		1.92751	-0.159708	-0.102147	0.276905	0.0706887	0.189581	0.285786	79.0717		1.99487	0.138694	0.286707	-0.158233	0.0721177	0.318491	0.173892	71.4283		2.43592	0.155917	0.0946274	-0.282246	-0.0896848	0.182385	0.296153	79.4913		0.821783	-0.207367	-0.340825	0.275981	0.574114	0.398952	0.637003	66.4873		2.00695	-0.0018307	-0.0713275	-0.083376	0.183199
1.44987	-0.259339	-0.229215	0.335352	0.383186	0.346116	0.509208	69.7501		1.93145	-0.103738	0.0273332	-0.0381479	0.0440252	0.107279	0.0582536	83.8415		2.01143	0.143187	0.159167	-0.0886995	-0.203585	0.214095	0.222069	77.6376		2.43592	0.070126	0.0565871	-0.133639	-0.12468	0.0901097	0.182769	84.8301		0.825496	-0.503238	-0.029581	0.482002	0.13384	0.504107	0.500239	59.7279		2.01149	-0.00917713	-0.296917	-0.0638203	0.406187
1.46023	-0.0637312	-0.17742	0.0476653	0.286622	0.18852	0.290558	79.1336		1.93145	-0.0372422	-0.0643723	0.0903154	0.0994523	0.0743691	0.134341	85.735		2.01149	0.27345	0.0870299	-0.355737	-0.0893713	0.286965	0.366791	73.3236		2.45652	0.0679732	0.0473195	-0.120705	-0.0644711	0.0828221	0.136844	85.2492		0.829653	-0.102277	-0.24438	0.274472	0.437446	0.264919	0.516424	74.6378		2.01478	0.2527	0.0324068	-0.116803	-0.084096
1.46766	0.113195	-0.209479	-0.312844	0.455888	0.238106	0.552906	76.2252		1.94	-0.291021	0.109531	0.481299	-0.185513	0.310951	0.515814	71.8835		2.01149	0.00935194	0.0301678	-0.0106841	0.0107283	0.0315841	0.0151409	88.1901		2.47	0.0651924	0.00846943	-0.114234	-0.0139192	0.0657403	0.115078	86.2306		0.83052	-0.567509	0.0867123	0.759153	0.0735	0.574095	0.762703	54.9637		2.01478	-0.0992277	-0.1513	0.0753605	0.134455
1.46766	0.164713	-0.15603	-0.201975	0.355001	0.226882	0.408436	76.8864		1.94	-0.195366	0.108887	0.227489	-0.113639	0.223661	0.254294	77.0759		2.01478	0.0677924	-0.116205	-0.306439	0.0713022	0.134534	0.314625	82.2683		2.47113	-0.112292	0.0492354	0.0239041	-0.175296	0.122612	0.176918	82.9572		0.83104	-0.461384	-0.0784137	0.630002	0.289049	0.468	0.693147	62.0954		2.01478	0.0831211	-0.0117283	-0.151135	-0.131841
1.47027	-0.262656	-0.118974	0.494375	0.262106	0.288345	0.559559	73.2411		1.94	0.00552745	0.154415	-0.0248522	-0.338169	0.154514	0.339081	81.1114		2.01621	0.178082	-0.100727	-0.133857	0.227584	0.204595	0.26403	78.1942		2.47437	0.374444	-0.0575571	-0.583929	0.0157389	0.378841	0.584141	67.7381		0.831675	-0.183542	0.122411	0.316112	0.127163	0.220617	0.340731	77.2547		2.02293	0.112052	-0.204304	-0.199963	0.243529
1.48345	-0.208811	-0.133398	0.34548	0.372206	0.247784	0.507832	75.6536		1.94247	-0.126083	0.0725742	-0.0405357	0.0265583	0.145479	0.0484612	81.635		2.02	0.349712	-0.0797196	-0.307074	0.166676	0.358683	0.349393	68.9806		2.47666	-0.0757405	0.0131614	0.167664	0.0318192	0.0768755	0.170657	85.591		0.835589	-0.302924	-0.0919234	0.576492	0.28069	0.316564	0.641194	71.5448		2.02873	0.164737	-0.200828	-0.253482	0.260228
1.48348	0.0151672	-0.19935	0.00958808	0.431574	0.199926	0.431681	78.4674		1.94363	-0.152789	0.038197	0.172103	0.0147248	0.157492	0.172732	80.9387		2.0262	-0.0304902	-0.0486957	-0.0118512	0.206063	0.0574537	0.206404	86.7063		2.48548	-0.127332	-0.0418281	0.231241	-0.133125	0.134026	0.266823	82.2977		0.84634	-0.400545	-0.0638219	0.660013	0.0395766	0.405598	0.661199	66.0714		2.02873	0.158672	0.00481836	-0.221619	0.000385262
1.49722	-0.0862788	-0.27809	0.12785	0.3539	0.291166	0.376286	73.0722		1.9549	-0.0634663	0.0862841	-0.114097	-0.115809	0.107112	0.162572	83.8512		2.0262	0.0603517	0.262343	-0.0522528	-0.342728	0.269196	0.346688	74.3836		2.48936	-0.122803	0.110703	0.260764	-0.212943	0.165335	0.336664	80.4833		0.846829	-0.259313	0.116507	0.418805	-0.0675	0.284284	0.42421	73.484		2.04118	-0.0691168	-0.157825	0.0957523	0.297268
1.5045	-0.284492	-0.276083	0.449069	0.406751	0.396431	0.605896	66.6447		1.95533	-0.177207	-0.0974394	0.209722	-0.0627009	0.202229	0.218894	78.3326		2.02763	0.228271	0.0388118	-0.323272	-0.0252376	0.231547	0.324256	76.6118		2.49487	0.0534982	0.00811896	-0.113461	0.0698433	0.0541107	0.133235	86.8982		0.847449	-0.521596	0.199375	0.578064	0.362663	0.558402	0.682409	56.0547		2.04118	-0.0608432	0.0988191	0.0655868	-0.231852
1.51149	0.23072	-0.0808556	-0.206558	0.208351	0.244478	0.293388	75.849		1.96815	-0.0699271	-0.169155	-0.0873752	-0.0543408	0.183038	0.102895	79.4532		2.04063	-0.0409576	0.0202142	0.0817275	-0.053374	0.0456743	0.0976123	87.3821		2.49994	-0.183701	-0.0743071	0.244427	0.0322196	0.198161	0.246541	78.5706		0.849864	-0.532821	-0.0613963	0.817635	0.146306	0.536347	0.830621	57.5647		2.05194	0.0221845	-0.292689	0.00795127	0.403153
1.53291	-0.33056	-0.109383	0.488081	0.289142	0.348188	0.567297	69.6235		1.96815	-0.0336239	-0.0558653	0.165648	0.0797347	0.0652035	0.18384	86.2615		2.04118	0.198601	-0.0130414	-0.19306	0.0420735	0.199029	0.197592	78.5198		2.50695	0.076255	-0.0751354	-0.0605174	0.0842781	0.107052	0.103755	83.8546		0.851051	-0.601977	0.112764	0.821563	-0.0196536	0.612448	0.821798	52.2333		2.05194	-0.139965	-0.124063	0.248953	0.0843739
1.53708	0.159911	-0.0528946	-0.328841	0.0831414	0.168433	0.339189	80.3033		1.9719	0.335597	-0.112061	-0.645081	-0.00027619	0.353812	0.645081	69.2793		2.04118	0.100539	0.0379958	-0.0575359	0.0795911	0.107479	0.0982096	83.83		2.51149	-0.168603	-0.0453797	0.109077	-0.0983524	0.174604	0.14687	79.9444		0.853213	-0.350217	-0.237247	0.545367	0.300899	0.423011	0.622868	64.9752		2.06018	-0.0244277	-0.227646	-0.0823286	0.409259
1.56141	0.306632	0.0231649	-0.379555	0.0298748	0.307506	0.380729	72.091		1.9719	-0.0138787	-0.0892168	0.0587336	0.0792804	0.0902899	0.0986662	84.8197		2.06018	-0.00873985	0.347733	-0.13283	-0.458147	0.347842	0.477015	69.6446		2.51149	-0.0892931	0.145263	0.0416292	-0.283343	0.170513	0.286385	80.1823		0.860439	-0.357445	-0.160288	0.458295	0.296927	0.391738	0.546077	66.9373		2.07209	-0.0582355	-0.0864758	-0.0129148	0.129379
1.56333	0.232753	-0.23585	-0.297505	0.36862	0.331359	0.473698	70.6487		1.97304	0.224898	0.0837763	-0.355943	-0.135744	0.239995	0.380948	76.1137		2.06018	-0.170416	-0.104795	0.288772	0.153708	0.200059	0.327132	78.4596		2.52678	0.101584	0.0809315	-0.229916	0.0417281	0.129881	0.233672	82.5373		0.864687	-0.464194	-0.0360821	0.56575	0.0196482	0.465594	0.566091	62.2513		2.07441	-0.0200694	-0.204585	0.101993	0.232687
1.58627	-0.0595916	-0.172965	0.0475501	0.33419	0.182943	0.337556	79.4588		1.98726	0.284641	0.0657562	-0.511256	-0.0203481	0.292137	0.511661	73.014		2.07389	0.0374099	-0.0619914	0.0012225	0.0689126	0.0724047	0.0689235	85.8479		2.52763	-0.156443	0.0551968	0.24545	0.0304659	0.165895	0.247333	80.4508		0.865612	-0.467068	0.0782406	0.503198	0.083686	0.473576	0.510109	61.7333		2.08505	-0.19042	-0.131629	0.138436	0.229596
1.6018	0.212739	-0.260384	-0.320529	0.384265	0.336241	0.500399	70.352		1.9985	0.408749	0.0251126	-0.476244	-0.0360867	0.409519	0.477609	65.8254		2.07496	0.235097	-0.051932	-0.343083	-0.0140438	0.240764	0.343371	76.0684		2.52763	0.0737507	-0.0849667	-0.0884635	0.0808896	0.11251	0.11987	83.54		0.868281	-0.516806	0.0266062	0.515752	0.399877	0.51749	0.652612	58.8359		2.08612	-0.13145	-0.100462	0.222162	0.034596
1.60438	-0.17144	-0.141823	0.167923	0.217855	0.222498	0.275062	77.1442		1.9985	-0.0872843	-0.111406	0.101376	0.0655663	0.141527	0.120731	81.8638		2.08505	-0.0840498	0.42562	-0.091461	-0.429273	0.433839	0.438908	64.2885		2.52873	0.0261435	-0.0172621	-0.0462399	0.0584931	0.0313283	0.0745625	88.2047		0.870313	-0.419856	0.0461315	0.630074	0.0682133	0.422383	0.633756	65.0149		2.08612	0.118234	0.0993113	-0.1501	-0.145313
1.61737	0.133004	-0.388189	-0.358159	0.427472	0.410342	0.557683	65.7737		2.00082	-0.140957	0.0360599	0.27202	-0.0863796	0.145496	0.285406	81.634		2.0937	0.188214	-0.0475203	-0.30189	0.0343996	0.194121	0.303843	78.8066		2.54063	-0.144944	0.168886	0.332441	-0.161426	0.222556	0.369561	77.1408		0.870724	-0.394582	-0.273196	0.655358	0.121754	0.479928	0.666572	61.3193		2.10724	-0.0877066	-0.182175	0.128142	0.289709
1.6324	-0.116468	-0.0851	0.235952	0.221289	0.144246	0.323484	81.7064		2.00202	-0.0758826	0.0428098	0.205383	-0.08184	0.0871254	0.221088	85.0017		2.11105	0.0963085	-0.277857	-0.0825616	0.414785	0.294075	0.422922	72.8979		2.54063	0.0481875	0.141069	-0.11107	-0.185245	0.149072	0.215992	81.4268		0.874275	-0.0623488	-0.208052	0.0305917	0.177751	0.217194	0.180364	77.4557		2.11266	0.00529945	-0.0714521	-0.119393	0.229124
1.64011	-0.296544	-0.167911	0.492483	0.273288	0.340782	0.563228	70.0755		2.0225	0.081926	-0.200597	0.113949	-0.00945907	0.216682	0.114341	77.4858		2.11266	0.160546	0.348213	-0.203984	-0.55167	0.383441	0.588174	67.453		2.54063	0.0414702	-0.0690289	-0.137541	0.0953922	0.0805281	0.167383	85.3811		0.878565	-0.461344	-0.343493	0.77246	0.356273	0.575174	0.850662	54.8882		2.11582	0.109583	-0.329778	-0.148233	0.148722
1.64474	-0.0372745	-0.250769	0.0280082	0.3649	0.253524	0.365973	75.3139		2.0225	0.0720843	0.00869056	0.0276174	-0.0392864	0.0726063	0.0480223	85.8363		2.11266	-0.0393249	0.128451	0.0165165	-0.185466	0.134336	0.1862	82.2798		2.55194	0.0849003	0.204811	-0.117329	-0.135485	0.221711	0.179227	77.1904		0.879018	-0.441567	0.0441289	0.623973	0.0431566	0.443766	0.625464	63.6556		2.11826	0.0258467	0.00385006	-0.0525299	0.0723242
1.64631	-0.117738	-0.233497	0.117762	0.309579	0.261502	0.331221	74.8408		2.02583	0.444626	0.16812	-0.637175	-0.109136	0.475349	0.646454	61.6179		2.11719	0.0191811	0.0431978	0.118048	-0.095472	0.0472648	0.151823	87.2909		2.56632	0.0939601	-0.0143924	-0.0930179	0.111647	0.095056	0.145318	84.5455		0.879282	-0.32261	-0.263737	0.417258	0.215236	0.416694	0.469501	65.3739		2.12975	-0.0312181	-0.29331	0.0326036	0.443798
1.64769	-0.117141	-0.238189	0.200197	0.33114	0.265436	0.386953	74.6072		2.02583	0.302167	0.254339	-0.428291	-0.49339	0.39496	0.653351	66.7365		2.12183	0.108023	-0.0137066	-0.256583	0.109974	0.108889	0.279158	83.7487		2.56907	-0.172679	0.0101329	0.28832	0.0439125	0.172976	0.291645	80.0391		0.88013	-0.31302	0.611272	0.599108	0.0897837	0.686757	0.605798	46.6261		2.12975	-0.150164	-0.213621	0.130203	0.295643
1.65715	-0.263875	-0.253626	0.418293	0.323162	0.366	0.528586	68.5309		2.02941	-0.121444	0.101258	0.256616	-0.0996222	0.15812	0.275275	80.9022		2.12663	0.124893	-0.0322282	-0.0351786	-0.138733	0.128985	0.143123	82.5891		2.56907	0.0251457	-0.0286393	-0.13569	-0.0784065	0.0381119	0.156714	87.8158		0.881042	-0.0243879	-0.184231	0.103402	0.27764	0.185839	0.29627	79.29		2.13029	-0.104392	-0.341665	0.213489	0.511004
1.66124	-0.163902	-0.11167	0.271749	0.118941	0.198328	0.296639	78.5608		2.03027	0.542764	0.0700578	-0.745777	-0.109856	0.547267	0.753824	56.8203		2.14394	0.0847886	0.0418272	-0.0984633	-0.0695983	0.0945443	0.120578	84.5749		2.5728	0.0789011	0.0248912	-0.178805	0.0255321	0.0827343	0.180619	85.2543		0.881217	-0.493495	-0.352037	0.5025	0.142317	0.606191	0.522265	52.6854		2.13029	-0.0318653	-0.154876	0.0874431	0.231355
1.67381	0.163505	-0.22609	-0.370007	0.326347	0.279017	0.493364	73.7985		2.03027	-0.0582786	0.279225	0.144103	-0.282276	0.285242	0.316932	73.4267		2.15724	0.072962	0.428695	-0.174151	-0.524972	0.43486	0.553104	64.2236		2.57938	0.115824	0.117371	-0.165079	-0.0701653	0.164897	0.179372	80.5087		0.885097	-0.518143	0.117777	0.602121	0.0759383	0.53136	0.606891	57.9026		2.13456	-0.110515	-0.00593744	-0.0353541	0.0137468
1.68492	0.0110054	-0.0999261	-0.0258893	0.20275	0.10053	0.204396	84.2303		2.03332	-0.00882021	-0.130248	0.00748596	0.260214	0.130546	0.260322	82.4989		2.16443	-0.0106647	0.0687308	-0.059765	-0.132854	0.0695533	0.145678	86.0117		2.58505	0.129316	0.0348941	-0.193972	-0.0136099	0.133942	0.194449	82.3026		0.892252	-0.375693	-0.105286	0.566544	0.212891	0.390167	0.605223	67.0351		2.14068	0.0130467	-0.1498	0.045737	0.386066
1.69675	0.337467	-0.1908	-0.647844	0.266846	0.387671	0.700649	67.1904		2.0412	0.203933	-0.0016367	-0.241149	0.0432676	0.20394	0.245	78.2326		2.17372	0.0224425	-0.0983918	-0.120703	0.299602	0.100919	0.323003	84.2079		2.58612	0.0759945	0.0552906	-0.0661671	-0.156983	0.0939798	0.170358	84.6074		0.905346	-0.306208	-0.20691	0.642843	0.315944	0.369561	0.716287	68.3114		2.15	-0.0617454	-0.0692621	0.0525905	0.187514
1.70119	-0.246877	-0.127554	0.414899	0.223499	0.277882	0.471267	73.8662		2.06129	-0.242879	0.21795	0.344687	-0.36176	0.326331	0.499679	70.9538		2.18106	-0.0998884	0.0936564	0.20565	-0.0842567	0.136928	0.222242	82.1299		2.58952	0.0386651	0.157536	-0.113058	-0.315888	0.162212	0.33551	80.6647		0.910182	-0.294654	-0.258961	0.235095	0.282855	0.392278	0.3678	66.9037		2.15639	-0.0218154	-0.211333	0.050603	0.220397
1.71467	-0.277923	-0.0892694	0.461016	0.183096	0.291908	0.496044	73.0278		2.06478	0.0131798	-0.080412	-0.0372796	0.00333592	0.081485	0.0374286	85.3261		2.18866	-0.152442	-0.076902	-0.0299715	-0.058159	0.170741	0.0654275	80.1691		2.5937	0.0229437	-0.0996165	0.0522492	0.10964	0.102225	0.121453	84.1327		0.923351	-0.298313	-0.206905	0.468954	0.256715	0.363043	0.534622	68.7128		2.16085	0.0329983	-0.0266185	-0.0665878	-0.0278645
1.71697	0.0539648	-0.207726	-0.0725323	0.286924	0.214622	0.295949	77.6067		2.06865	-0.161502	0.029388	0.231184	-0.00962682	0.164154	0.231385	80.5519		2.20483	0.116949	0.0585996	-0.159223	-0.16936	0.130809	0.232453	82.4836		2.60724	-0.152161	0.105465	0.344765	-0.153385	0.185138	0.377345	79.3308		0.92876	-0.257881	0.10637	0.687598	-0.0316875	0.278957	0.688328	73.802		2.16443	-0.2669	-0.14376	0.288236	0.183217
1.73536	-0.292469	-0.228023	0.477718	0.33362	0.370854	0.582681	68.2317		2.0693	-0.0675908	0.0689277	0.110995	-0.0426647	0.0965378	0.118912	84.4602		2.20483	0.0858152	0.0196131	-0.16015	-0.0291165	0.088028	0.162776	84.9498		2.60724	-0.172104	0.0101287	0.28832	0.0439125	0.172402	0.291645	80.0725		0.935539	-0.411684	-0.210025	0.625047	0.252602	0.462163	0.67416	62.4733		2.16805	-0.168753	0.0411142	0.0896221	0.0272308
1.74545	-0.215471	-0.227994	0.443901	0.286131	0.313703	0.528128	71.7175		2.07162	0.117315	0.0389757	-0.0913086	-0.0878447	0.12362	0.126704	82.8989		2.22654	0.0910805	-0.127634	0.0113347	-0.196439	0.1568	0.196766	80.9788		2.61105	0.0175532	-0.061672	0.00299832	-0.0110237	0.0641213	0.0114242	86.3236		0.941904	-0.390003	0.00453431	0.647521	0.222635	0.390029	0.684726	67.0437		2.17165	0.0519174	0.000826915	-0.0995104	-0.0626487
1.75885	-0.379019	-0.166793	0.513306	0.291222	0.414096	0.590164	65.5376		2.08367	0.186226	0.095609	-0.308485	-0.107695	0.209335	0.326744	77.9166		2.23205	-0.00298959	0.192898	-0.231194	-0.236642	0.192921	0.330832	78.8767		2.61105	0.0307001	0.00701815	-0.0513457	0.0299762	0.0314921	0.0594555	88.1953		0.941904	-0.348865	-0.581962	0.403619	0.395048	0.678518	0.564775	47.2721		2.18447	-0.0845616	-0.231883	0.116289	0.430252
1.77539	0.0910645	-0.24779	-0.142302	0.494002	0.263993	0.514089	74.6929		2.0854	0.0435519	-0.0427884	-0.155211	-0.0463008	0.0610542	0.161969	86.4997		2.24022	-0.0975645	0.130429	0.113735	-0.18933	0.162882	0.220865	80.6258		2.61266	-0.0321839	-0.0486085	-0.130795	0.146461	0.0582975	0.196362	86.6579		0.94972	-0.321048	-0.270947	0.395676	0.392789	0.4201	0.557532	65.1591		2.18447	-0.0792406	-0.0362186	0.17043	0.100957
1.78967	0.00181731	-0.19589	-0.0525754	0.360402	0.195899	0.364216	78.7028		2.08547	0.162311	0.00453429	0.0809679	-0.159689	0.162374	0.179043	80.6553		2.24053	0.00946009	-0.0652995	-0.0768363	0.12802	0.0659812	0.149308	86.2168		2.61582	-0.159962	-0.0268269	0.183281	-0.0314538	0.162196	0.185961	80.6656		0.950486	-0.206397	-0.111138	0.262191	0.204876	0.234417	0.332744	76.4427		2.19312	0.128396	-0.0545305	-0.179452	0.0619162
1.79041	0.0515403	-0.352653	-0.00568834	0.49578	0.356399	0.495813	69.1208		2.08904	0.204471	0.143869	-0.284516	-0.292215	0.250014	0.407847	75.5217		2.24257	0.202509	0.119548	-0.403773	-0.186048	0.235163	0.444575	76.3988		2.61582	-0.0858132	0.0952114	-0.015517	-0.145154	0.128176	0.145981	82.6358		0.955441	-0.450432	-0.0350755	0.574017	0.272126	0.451796	0.635255	63.141		2.20483	0.0735246	-0.07672	-0.0778029	0.138183
1.80103	0.130991	-0.290092	-0.135103	0.46738	0.318296	0.486515	71.4401		2.09249	0.170489	-0.103668	-0.10753	-0.02176	0.199533	0.109709	78.4903		2.25305	0.0511813	0.168185	-0.295447	0.066068	0.175801	0.302744	79.8747		2.61719	0.119307	0.0971848	-0.148421	-0.128212	0.15388	0.196131	81.1481		0.955441	-0.26374	-0.167418	0.157917	0.213575	0.31239	0.265616	71.7967		2.20585	-0.0355347	0.0218748	0.101541	-0.121424
1.80432	-0.320805	-0.184622	0.41277	0.39525	0.370136	0.571491	68.276		2.09249	0.0131824	-0.0779199	-0.0372796	0.00333592	0.0790271	0.0374286	85.4674		2.25804	0.200894	0.11711	-0.201646	-0.0881374	0.232537	0.220067	76.5535		2.62206	0.091367	0.00487783	-0.164079	-0.0437207	0.0914971	0.169805	84.7503		0.957348	-0.342311	0.0302053	0.467806	0.148162	0.343642	0.490708	69.9011		2.21647	-0.0778664	-0.352333	0.0772259	0.424372
1.82496	-0.0283556	0.0667538	-0.223371	0.213102	0.0725267	0.308718	85.8409		2.10278	-0.0392185	-0.00473881	-0.0248177	-0.0385532	0.0395038	0.0458504	87.736		2.26	0.129639	0.0548805	-0.23165	-0.0170719	0.140777	0.232279	81.9072		2.62975	-0.23966	0.0682264	0.3019	-0.145764	0.249183	0.335247	75.5709		0.96	-0.0579062	-0.264268	-0.0161607	-0.0161607	0.270537	0.0228547	74.3037		2.21647	0.063919	-0.000437899	-0.208148	0.0708642
1.83958	0.0779585	-0.324906	-0.0601036	0.498086	0.334128	0.501699	70.4805		2.10295	0.144189	-0.121642	0.0331909	0.104431	0.188646	0.109579	79.1262		2.26538	0.0464893	-0.0988567	-0.182036	0.13571	0.109242	0.227056	83.7284		2.62975	0.0892122	0.00583069	-0.157236	-0.0975837	0.0894025	0.185056	84.8708		0.962276	-0.488925	-0.089637	0.602561	0.147204	0.497074	0.620281	60.1934		2.23123	0.148526	0.0245044	-0.220266	-0.0298792
1.83958	0.229286	-0.112171	-0.279274	0.298793	0.255254	0.408988	75.2114		2.10295	0.0213448	0.0870589	0.0264943	-0.168368	0.0896373	0.17044	84.8573		2.26897	0.057999	-0.0217609	-0.135293	0.0972572	0.0619469	0.166623	86.4484		2.63029	-0.169657	0.00962867	0.28832	0.0439125	0.16993	0.291645	80.2163		0.968139	-0.248025	-0.138982	0.47708	0.244344	0.28431	0.536012	73.4824		2.24053	-0.121434	0.011115	0.161412	-0.0551882
1.85883	0.0605183	-0.124179	-0.0947875	0.181846	0.13814	0.205067	82.0597		2.10751	0.270076	0.179437	-0.418366	-0.282708	0.324251	0.504929	71.0798		2.28771	-0.0120803	-0.240571	0.0840813	0.278561	0.240875	0.290974	76.0618		2.63775	0.0450984	0.0938881	-0.0940484	-0.115467	0.104158	0.148922	84.0214		0.968372	-0.484372	-0.0935239	0.645251	0.154898	0.493318	0.663583	60.4411		2.24607	-0.0621184	-0.20824	-0.133005	0.37226
1.87177	-0.228779	-0.222053	0.463137	0.371343	0.318821	0.593626	71.4083		2.10751	0.228864	-0.058097	-0.058245	-0.0472131	0.236123	0.074977	76.3422		2.29206	-0.0777486	0.0286573	0.0481302	0.102189	0.0828619	0.112956	85.2469		2.64068	0.0402476	-0.115211	-0.155875	0.153645	0.122038	0.21887	82.9903		0.982535	-0.531219	0.226965	0.787574	-0.00352749	0.577673	0.787582	54.7129		2.24607	0.111262	-0.0993724	-0.23133	0.168785
1.87793	-0.237137	-0.100537	0.3877	0.176864	0.257569	0.426136	75.0742		2.13467	-0.0098832	0.292412	0.161195	-0.45992	0.292579	0.48735	72.9876		2.2995	0.129869	0.0356489	-0.263614	0.03656	0.134673	0.266137	82.2603		2.64394	0.106718	0.000955289	-0.11731	-0.0369095	0.106722	0.12298	83.8736		0.986065	-0.267304	0.399594	0.610419	-0.130675	0.480757	0.624249	61.2651		2.24607	-0.128768	-0.0273178	0.261211	0.197294
1.87793	0.101486	-0.0500527	-0.154228	0.118739	0.113158	0.194641	83.5026		2.13776	0.204204	0.0433181	-0.301306	-0.0561901	0.208748	0.306501	77.951		2.2995	-0.140558	-0.111964	0.161019	0.126851	0.179701	0.204983	79.6477		2.65	-0.0898852	0.00506823	0.135445	0.0318819	0.090028	0.139147	84.8348		0.991104	-0.371025	-0.30415	0.694944	0.238127	0.479757	0.73461	61.3305		2.24607	0.0495189	-0.0841931	-0.0296955	0.000804266
1.88817	0.00725613	-0.0835325	0.072646	0.204243	0.0838471	0.216778	85.1903		2.13776	-0.102853	-0.0411386	0.0687534	-0.196104	0.110775	0.207807	83.64		2.30701	-0.114338	0.000417536	-0.0146012	-0.29879	0.114339	0.299147	83.4345		2.65481	-0.148765	0.0730229	0.24545	0.0304659	0.16572	0.247333	80.4609		1.00046	-0.394421	-0.212679	0.557908	0.362296	0.448107	0.665222	63.3777		2.24709	-0.0624306	0.0398717	0.110528	-0.0965302
1.89624	0.0594378	-0.205752	-0.221383	0.407952	0.214166	0.464149	77.6334		2.14812	-0.0419787	-0.046896	0.0699159	0.0317456	0.06294	0.0767855	86.3914		2.31313	-0.00133636	-0.0987158	0.0376664	0.152964	0.0987248	0.157533	84.3343		2.65481	0.0101346	0.131449	0.275576	-0.140938	0.131839	0.309525	82.4241		1.00282	-0.491534	-0.341374	0.74651	0.264245	0.59845	0.791898	53.241		2.25224	-0.133176	-0.417756	0.21276	0.573971
1.908	-0.0895086	-0.152408	0.03351	0.307547	0.176748	0.309367	79.8196		2.15335	0.0907629	-0.328421	-0.0268392	0.383358	0.340732	0.384296	70.0785		2.32335	-0.114753	0.570224	0.0198088	-0.299319	0.581656	0.299974	54.4329		2.65481	0.0469197	0.0620187	-0.210493	-0.101258	0.0777675	0.233582	85.5397		1.00504	-0.357074	0.0970065	0.710094	-0.0316114	0.370016	0.710797	68.2834		2.26263	0.127219	-0.0234978	-0.171059	0.115741
1.91159	-0.283387	-0.17498	0.382089	0.211684	0.333055	0.436809	70.5457		2.15335	-0.268155	-0.071295	0.390755	0.0893788	0.277471	0.400847	73.8907		2.32972	0.0369603	-0.115136	-0.0623891	-0.0013841	0.120923	0.0624044	83.0546		2.65639	-0.139589	0.0126491	0.227719	0.0398341	0.140161	0.231177	81.9429		1.00776	-0.454958	-0.0569711	0.758743	0.190652	0.458511	0.782329	62.7089		2.27135	0.00255655	-0.206926	-0.146789	0.506601
1.91228	-0.24159	-0.31503	0.398403	0.507967	0.397001	0.645566	66.6092		2.15335	0.0195054	-0.0186183	-0.0329868	0.0532135	0.0269648	0.0626084	88.4548		2.33069	0.240783	0.0209818	-0.238148	0.0200729	0.241695	0.238993	76.0134		2.65724	-0.0970565	0.0988633	0.139791	-0.20738	0.138542	0.250096	82.0365		1.01256	-0.321974	0.0837971	0.586641	0.151718	0.3327	0.605942	70.5673		2.27836	0.131343	0.119651	-0.201615	-0.0673257
1.91228	0.166947	-0.284809	-0.23859	0.444864	0.330132	0.504807	70.7232		2.16446	0.239634	0.143613	-0.295011	-0.217874	0.279373	0.366743	73.7772		2.33471	0.0448396	0.223496	-0.0827229	-0.359224	0.227949	0.368626	76.8236		2.66085	-0.221233	0.117932	0.269602	-0.155404	0.250703	0.311184	75.4809		1.01285	-0.49362	-0.147524	0.654188	0.208158	0.515193	0.686507	58.9896		2.27836	0.0735102	-0.0967326	-0.167317	0.11054
1.91897	-0.0505434	-0.226785	0.220771	0.341179	0.232349	0.406378	76.5646		2.16453	-0.0270726	-0.121277	0.228424	0.262843	0.124262	0.34823	82.8619		2.33988	0.12484	-0.156874	-0.23608	0.302969	0.200486	0.384088	78.4346		2.66085	-0.0715159	0.0986435	0.0734938	-0.181545	0.12184	0.195857	83.0017		1.01289	-0.365721	-0.0249943	0.519599	0.0192476	0.366574	0.519955	68.4955		2.28194	-0.072521	-0.0854674	0.146558	0.0533642
1.9295	-0.180071	-0.219099	0.171992	0.323582	0.283601	0.366451	73.5247		2.16915	-0.041591	0.10591	0.0990429	-0.103465	0.113783	0.143229	83.4665		2.34084	0.0718878	-0.102666	-0.167751	0.169868	0.125332	0.238737	82.8001		2.67096	-0.120283	-0.0760776	-0.0565522	-0.064714	0.142323	0.0859421	81.8177		1.01625	-0.344966	-0.0296918	0.644526	-0.143213	0.346241	0.660245	69.7424		2.28225	-0.0714017	-0.412165	0.1372	0.59253
1.95577	-0.106435	-0.186254	0.149677	0.31767	0.21452	0.351166	77.6126		2.1766	-0.0751592	-0.176267	-0.00264314	-0.0397573	0.191622	0.0398451	78.9526		2.35491	-0.0576797	-0.124284	0.179181	0.192029	0.137017	0.262642	82.1248		2.67165	0.123937	-0.0020633	-0.2019	0.0351104	0.123954	0.204931	82.8796		1.01635	-0.301729	-0.212814	0.509329	0.30243	0.369229	0.592351	68.3319		2.28771	0.110913	0.126076	-0.0915814	-0.0227367
1.97344	0.175941	-0.251512	-0.329059	0.35127	0.306943	0.481321	72.1249		2.1778	0.109636	-0.0890736	-0.0128686	0.0360067	0.141259	0.0382372	81.8793		2.36245	-0.0969491	0.285891	-0.0554629	-0.477023	0.301882	0.480237	72.4293		2.6727	0.170947	0.214334	-0.17055	-0.100731	0.274157	0.198076	74.0882		1.01857	-0.299894	-0.0530748	0.569869	0.431298	0.304555	0.71468	72.2686		2.28771	0.166974	-0.0129523	-0.215364	0.0488594
1.98132	-0.218794	0.0342445	0.386365	0.105268	0.221458	0.400449	77.2053		2.1778	-0.0626607	0.0817545	0.125775	-0.149796	0.103006	0.195597	84.0877		2.36245	-0.027655	-0.0181175	0.0931898	0.0131561	0.0330612	0.0941139	88.1054		2.6727	0.0185313	0.205958	-0.0849505	-0.163671	0.20679	0.184404	78.0657		1.02757	-0.190783	-0.0420936	0.404826	0.224494	0.195372	0.462906	78.7336		2.28771	0.0831051	-0.087861	-0.166734	0.189161
1.99334	0.0669415	-0.11742	-0.198677	0.110723	0.135161	0.227447	82.2321		2.17828	0.135972	0.108938	-0.453675	-0.128643	0.174229	0.471561	79.9662		2.36386	0.250324	0.019408	-0.247351	0.0162069	0.251075	0.247881	75.4589		2.6727	-0.000443926	0.017553	-0.0291137	0.0299566	0.0175586	0.0417733	88.9939		1.0348	-0.316587	-0.251837	0.478669	0.272317	0.404536	0.550709	66.138		2.28919	0.0112619	0.0732014	-0.156232	-0.140507
1.99478	-0.279496	-0.272593	0.493348	0.333979	0.390416	0.595763	67.0196		2.18671	0.263712	0.0455518	-0.317519	-0.0309474	0.267617	0.319024	74.4775		2.36791	0.163158	0.0527072	-0.344262	-0.167813	0.17146	0.382985	80.1273		2.67522	-0.274159	0.0166413	0.366538	0.0118862	0.274664	0.36673	74.058		1.03531	-0.254966	-0.129371	0.413811	0.223607	0.28591	0.470362	73.3867		2.2995	-0.0322642	-0.144809	0.00131947	0.21568
2.01192	-0.137512	-0.222824	0.277103	0.300295	0.261839	0.408611	74.8208		2.18979	0.14161	-0.126689	0.0331909	0.104431	0.190009	0.109579	79.0467		2.3711	-0.0408407	0.233455	-0.290175	-0.141153	0.237001	0.322685	76.2904		2.68106	0.0159185	-0.06607	-0.083712	0.125621	0.0679606	0.150958	86.1031		1.0397	-0.432065	-0.0467881	0.535137	0.259545	0.434591	0.594756	64.2408		2.2995	-0.0788969	0.0217661	0.118546	-0.0594641
2.02891	0.11701	-0.187632	-0.264001	0.239425	0.221127	0.356399	77.2248		2.19317	0.188229	0.197438	-0.245427	-0.277746	0.272785	0.370645	74.1699		2.3711	-0.00992577	0.0799096	0.0488303	-0.0696486	0.0805237	0.0850607	85.3813		2.68715	0.355094	0.00414488	-0.457703	-0.079214	0.355118	0.464507	69.1993		1.06328	-0.369488	0.326757	0.716306	-0.177554	0.493246	0.737984	60.4459		2.30273	0.00987941	-0.127418	0.0941135	0.394585
2.04856	0.0521413	-0.378938	-0.0182447	0.588799	0.382508	0.589081	67.5109		2.19317	-0.216556	0.0481725	0.255142	-0.158684	0.221849	0.300464	77.1823		2.39912	0.0862281	-0.0456745	-0.133656	-0.0400751	0.0975779	0.139534	84.4003		2.68715	-0.00575773	0.0402263	0.00750753	-0.00139725	0.0406363	0.00763644	87.6711		1.06724	-0.207506	-0.184795	0.452202	-0.00394183	0.277863	0.452219	73.8673		2.30701	-0.159697	-0.0377953	0.192206	-0.0396905
2.05279	0.0530221	-0.186644	-0.124555	0.381524	0.194029	0.401341	78.812		2.19672	-0.0195313	-0.266355	-0.0301606	0.173667	0.26707	0.176266	74.51		2.40352	0.121305	-0.224243	-0.103951	0.334417	0.254951	0.350201	75.2293		2.68715	0.0347259	-0.00718135	-0.0793576	0.0403432	0.0354607	0.0890236	87.9678		1.06728	-0.218232	0.251581	0.547206	-0.0373641	0.333044	0.54848	70.5464		2.30701	0.103351	0.0280766	-0.199589	-0.063851
2.05637	-0.0452374	-0.11838	-0.0786242	0.208885	0.12673	0.223192	82.7194		2.20109	0.0121784	-0.0789179	-0.0372796	0.00333592	0.079852	0.0374286	85.4199		2.40352	0.0578325	-0.189309	-0.00923585	0.381667	0.197946	0.381779	78.5831		2.68775	0.0506078	0.0237154	-0.177851	0.0782087	0.0558889	0.194287	86.7961		1.06854	-0.454944	-0.0755813	0.501859	-0.127165	0.461179	0.517719	62.5368		2.30701	0.0234827	0.0303044	-0.0936549	-0.120208
2.0955	0.152102	-0.267421	-0.230812	0.379878	0.307651	0.444501	72.0823		2.2062	0.0630767	-0.051224	-0.0591289	0.0224281	0.0812562	0.0632396	85.3392		2.40381	0.046867	0.147841	-0.00847961	-0.301726	0.155092	0.301845	81.0779		2.69178	0.0385433	0.0156543	-0.128355	-0.121012	0.041601	0.176406	87.6158		1.06946	-0.224849	-0.192804	0.363275	0.269101	0.296193	0.452089	72.7709		2.31313	0.130098	0.037208	-0.264539	0.00334399
2.11668	-0.310717	-0.0998105	0.474306	0.307228	0.326354	0.565116	70.9524		2.21921	-0.0594453	0.120145	0.142012	-0.205514	0.134047	0.249807	82.2965		2.40574	0.0305123	0.0917325	-0.0877777	-0.157722	0.096674	0.180503	84.4523		2.69312	0.0753039	0.0796554	-0.137324	-0.0810111	0.109616	0.159439	83.7068		1.07117	-0.26502	0.417136	0.618313	-0.0555242	0.494204	0.620801	60.3827		2.33353	-0.105273	-0.0708492	0.0924792	0.0946536
2.13245	-0.143718	-0.214959	0.290866	0.442116	0.258577	0.529216	75.0143		2.21921	-0.0732852	0.0811663	0.165858	-0.199435	0.109356	0.25939	83.7218		2.40574	0.0169121	0.0561797	-0.305381	-0.0595653	0.0586701	0.311136	86.6365		2.70483	0.0831386	-0.0450825	-0.169982	-0.0425373	0.0945751	0.175224	84.5731		1.07997	-0.293073	-0.0189434	0.607507	0.346868	0.293684	0.699559	72.9213		2.33353	-0.0374259	-0.0969665	0.0568479	0.102923
2.13364	-0.28362	-0.0295418	0.367932	0.0358431	0.285155	0.369674	73.4319		2.22029	0.0449007	0.0985779	0.0580996	-0.324787	0.108322	0.329942	83.7814		2.40574	0.145326	-0.131559	-0.248075	0.12569	0.196029	0.278099	78.6951		2.70585	0.101837	0.0998201	-0.12638	-0.0503519	0.1426	0.136041	81.8017		1.08459	-0.549984	-0.11774	0.557161	0.219237	0.562445	0.598743	55.7749		2.33551	-0.0952158	-0.190859	0.162954	0.290757
2.14599	-0.343564	-0.152261	0.49101	0.284936	0.375792	0.567697	67.9268		2.22029	-0.00720932	0.0332406	0.0364105	-0.0354434	0.0340134	0.0508129	88.0508		2.40991	-0.0270731	-0.0198915	0.0380326	0.219965	0.033595	0.223229	88.0748		2.70851	-0.13704	0.0415828	0.249169	-0.0745857	0.14321	0.260093	81.7664		1.09141	-0.246958	0.0370996	0.560816	0.0233225	0.249729	0.5613	75.5385		2.33988	-0.0520323	-0.127331	-0.0461013	0.0168083
2.15992	0.0202847	-0.191181	-0.152193	0.152811	0.192254	0.215671	78.9156		2.22587	0.228986	0.238331	-0.330286	-0.255866	0.330508	0.4178	70.7004		2.41046	0.397231	0.315894	-0.262419	-0.603967	0.507525	0.658513	59.5009		2.70851	-0.037338	-0.107461	-0.191444	0.0418212	0.113763	0.195958	83.4677		1.10451	-0.365446	0.0317577	0.707143	0.0500246	0.366823	0.70891	68.4802		2.34035	-0.038066	-0.117979	0.0889366	0.071352
2.17862	-0.205737	-0.288692	0.408836	0.398247	0.3545	0.570743	69.2372		2.22587	0.0366216	-0.0413768	0.0631524	0.0753067	0.0552556	0.0982819	86.8325		2.41486	0.0733959	0.172229	-0.067302	-0.249308	0.187216	0.258233	79.2097		2.70851	0.0665185	0.0746052	-0.179993	-0.0240399	0.0999532	0.181592	84.2635		1.11167	-0.488623	-0.02392	0.65254	0.297672	0.489208	0.717229	60.7115		2.34084	-0.0781158	-0.417902	0.148294	0.53644
2.18762	-0.255112	-0.242691	0.295036	0.18925	0.352109	0.350517	69.3836		2.23222	0.0793641	-0.0156541	0.0365019	-0.0259345	0.0808932	0.0447771	85.3601		2.41988	0.0816589	0.0324299	-0.0573886	0.0695092	0.0878628	0.0901387	84.9593		2.70851	0.0125042	0.072071	-0.0948604	-0.145288	0.0731477	0.173514	85.8052		1.11548	-0.0198301	-0.239564	0.154031	0.348527	0.240384	0.381047	76.0908		2.34084	0.0132501	-0.011983	0.0185261	-0.0160578
2.19041	-0.0543532	-0.14187	0.100621	0.271908	0.151926	0.289928	81.2615		2.23571	-0.139404	-0.00277813	0.230359	0.0425274	0.139431	0.234252	81.9851		2.43067	0.0157771	0.101968	0.00345187	-0.109895	0.103181	0.10995	84.0776		2.72654	-0.169167	0.00912505	0.28832	0.0439125	0.169413	0.291645	80.2463		1.13918	-0.251911	-0.295511	0.69624	0.273916	0.388311	0.748184	67.1505		2.34747	0.128236	-0.185878	-0.188975	0.270586
2.19505	-0.17166	-0.185628	0.227625	0.292342	0.252834	0.370509	75.3547		2.23591	-0.0850992	0.189119	0.190763	-0.347605	0.207384	0.396509	78.0309		2.43736	0.0313869	-0.016837	-0.054738	0.0426547	0.0356177	0.0693951	87.9588		2.72947	-0.212152	0.024383	0.284002	-0.227582	0.213549	0.363938	77.6696		1.14228	-0.288978	-0.118986	0.562114	0.335096	0.312516	0.654417	71.7891		2.35911	-0.0048812	0.111681	-0.112319	-0.165489
2.19927	-0.0151943	-0.211631	-0.0309433	0.347639	0.212175	0.349013	77.7501		2.23591	-0.0678311	0.124657	0.327835	0.0890714	0.141917	0.339719	81.8412		2.44511	0.0634731	0.0809758	-0.0841048	0.0883976	0.102888	0.122015	84.0945		2.73123	-0.154191	0.00887194	0.188244	-0.00373591	0.154446	0.188281	81.1153		1.1512	-0.0793587	-0.141318	0.267793	0.159429	0.162076	0.311658	80.6726		2.36356	-0.120466	-0.186677	0.189761	0.253537
2.21333	0.0143152	-0.184979	-0.0999825	0.369585	0.185532	0.38287	79.3079		2.24179	0.141215	0.1044	-0.193927	-0.0714285	0.175616	0.206663	79.8855		2.44932	0.0244395	0.282822	-0.00986685	-0.275505	0.283876	0.275681	73.5083		2.73425	-0.203227	-0.0103869	0.375779	-0.0896696	0.203492	0.386329	78.2588		1.15649	-0.369778	-0.100295	0.472037	0.441261	0.383138	0.646165	67.4718		2.36356	0.149877	-0.0406913	-0.154335	0.0892691
2.21952	-0.157877	-0.312505	0.142025	0.409586	0.35012	0.433511	69.5053		2.24288	-0.0591113	0.102806	0.236232	-0.0661496	0.118589	0.245319	83.1893		2.44932	0.140683	0.0688601	-0.180547	-0.202341	0.156631	0.271181	80.9886		2.73425	-0.170146	0.0101322	0.28832	0.0439125	0.170447	0.291645	80.1862		1.16613	-0.231706	0.00566266	0.487345	0.127214	0.231775	0.503675	76.5984		2.36386	0.0317066	0.0213881	-0.00025853	-0.0816719
2.22462	-0.22186	-0.0840915	0.382729	0.165614	0.237262	0.417024	76.275		2.24502	0.29646	0.0425981	-0.331949	0.029087	0.299504	0.333221	72.5722		2.465	-0.0231917	-0.202803	0.03524	0.27835	0.204124	0.280572	78.2218		2.73425	0.0652494	-0.0366523	-0.0597369	-0.0701233	0.074839	0.0921183	85.708		1.17003	-0.354306	0.0742065	0.428743	0.113701	0.361993	0.443563	68.7773		2.37005	0.033354	-0.193864	-0.123914	0.313116
2.22571	-0.204159	-0.145718	0.330194	0.22878	0.250828	0.401707	75.4735		2.25282	-0.00175939	0.359179	-0.0204954	-0.439467	0.359183	0.439945	68.95		2.46663	-0.0495382	0.224217	0.0790277	-0.415162	0.229625	0.422617	76.725		2.74022	0.134706	0.0773367	-0.157179	-0.11354	0.155327	0.193898	81.0642		1.17302	-0.172964	-0.0698575	0.247318	0.210853	0.186538	0.325	79.2492		2.37005	0.131415	0.0329421	-0.210009	-0.0256781
2.22942	0.0668315	-0.260913	-0.311462	0.278425	0.269337	0.417767	74.3752		2.25282	-0.0950626	-0.209298	0.148729	0.0623208	0.229875	0.161259	76.7103		2.46924	-0.0329338	-0.0262121	0.127547	0.201373	0.0420917	0.238369	87.5876		2.74022	-0.0945006	-0.073246	0.115901	0.0574144	0.119563	0.129342	83.1331		1.19084	-0.306427	-0.0456028	0.634621	0.329712	0.309802	0.71516	71.9527		2.3711	0.0991808	-0.0729177	-0.134056	0.119611
2.23345	-0.220074	-0.154501	0.392458	0.279795	0.268892	0.481984	74.4016		2.25568	0.172456	-0.104209	0.0154091	0.146597	0.201496	0.147405	78.3756		2.48322	0.117485	-0.078051	-0.311191	-0.211717	0.141049	0.376382	81.8915		2.74022	0.0474516	0.00147809	-0.0786852	-0.0589494	0.0474746	0.0983178	87.2789		1.20006	-0.417031	-0.340631	0.604809	0.31972	0.538465	0.684116	57.4208		2.3736	-0.016785	-0.112784	0.113404	0.0934547
2.23754	-0.341081	-0.244421	0.488533	0.392059	0.419616	0.626398	65.1896		2.26117	0.407774	-0.0438602	-0.570648	0.113903	0.410126	0.581904	65.7872		2.48905	0.248151	0.089296	-0.115195	-0.353637	0.263728	0.371926	74.7086		2.74175	0.106161	0.00787631	-0.0772531	-0.0067475	0.106453	0.0775472	83.8891		1.20435	-0.230395	-0.372135	0.394955	0.477153	0.437683	0.619407	64.0439		2.39387	-0.119653	-0.237892	0.106896	0.181967
2.24226	-0.173054	-0.172654	0.261152	0.28536	0.244452	0.386821	75.8505		2.26117	0.345486	-0.0060148	-0.494271	-0.0521567	0.345539	0.497015	69.7853		2.49174	0.0487074	0.221239	-0.202111	-0.167554	0.226537	0.262532	76.9067		2.74607	-0.34956	-0.168861	0.325133	-0.0734157	0.388209	0.333318	67.1569		1.20702	-0.0752984	-0.194223	0.602332	0.0918567	0.208308	0.609296	77.9768		2.39788	0.0112319	-0.166113	0.0325997	0.226288
2.27024	0.012447	-0.1671	-0.0904366	0.336059	0.167563	0.348015	80.3538		2.26117	-0.000107266	-0.0913497	-0.055787	-0.0126101	0.0913498	0.0571944	84.7587		2.49681	0.243747	-0.0383722	-0.326918	0.0883388	0.246749	0.338643	75.7148		2.74758	0.0594911	0.0133696	-0.112486	-0.0856277	0.0609749	0.141369	86.5042		1.21231	-0.158066	-0.263942	0.397141	0.323532	0.307652	0.512244	72.0822		2.39788	0.0516754	0.0634408	-0.237386	-0.11647
2.2761	0.0064678	-0.169473	-0.104325	0.443942	0.169597	0.456036	80.2356		2.27059	-0.0934261	-0.201449	0.148729	0.0623208	0.222059	0.161259	77.17		2.49775	0.00963855	0.0949264	0.0587715	-0.0693744	0.0954145	0.0909225	84.5248		2.75224	-0.250312	-0.0467963	0.199894	-0.0651049	0.254649	0.210229	75.2472		1.22471	-0.379436	-0.077827	0.721918	0.0221259	0.387335	0.722257	67.2112		2.4	0.0570424	-0.242851	-0.145361	0.382363
2.28841	0.103367	-0.210184	-0.190081	0.365942	0.234226	0.412365	76.454		2.28423	-0.0418129	0.100094	-0.0365505	-0.247372	0.108476	0.250058	83.7725		2.49962	0.1341	0.129511	-0.192198	-0.233089	0.186429	0.30211	79.2555		2.75224	-0.101495	0.0286152	0.112141	-0.118991	0.105451	0.163507	83.9468		1.24307	-0.33912	0.228499	0.614628	0.174034	0.408919	0.638793	65.8631		2.40009	0.095602	-0.0501719	-0.169024	0.129724
2.2926	-0.274844	-0.220085	0.506815	0.295456	0.352103	0.586648	69.384		2.28965	-0.193721	-0.149403	0.258392	0.169995	0.244641	0.309297	75.8394		2.50826	-0.189531	-0.0196302	0.152731	0.288776	0.190544	0.326678	79.0154		2.75654	0.0939204	0.0815092	-0.141263	-0.144517	0.124358	0.20209	82.8563		1.25476	-0.30717	-0.20867	0.685906	0.301851	0.371344	0.749387	68.2015		2.40241	-0.137334	-0.0790745	0.228241	0.300296
2.30292	-0.356042	-0.230205	0.498381	0.340256	0.423981	0.603455	64.9138		2.28965	-0.0222648	-0.17575	0.153276	-0.0213952	0.177155	0.154762	79.7959		2.51478	0.150669	0.0961842	-0.178793	-0.15102	0.178753	0.234039	79.7029		2.76897	-0.0951607	0.00980356	0.127772	0.0584495	0.0956643	0.140506	84.5104		1.25634	-0.18477	-0.508972	0.441117	0.188382	0.541472	0.479658	57.2161		2.40496	-0.00818138	-0.344272	0.0629692	0.534985
2.31494	0.129094	-0.435565	-0.139071	0.516364	0.454293	0.534764	62.9805		2.2926	-0.0118888	-0.0525342	0.0537326	0.0918698	0.0538627	0.10643	86.9124		2.5202	-0.19524	0.222819	0.331739	-0.276227	0.296255	0.431685	72.7672		2.76897	0.0643812	0.0682203	-0.0747448	-0.0924221	0.0938027	0.118864	84.6176		1.25821	-0.28408	-0.575128	0.572477	0.209378	0.641462	0.609565	50.0991		2.40904	-0.0466439	-0.385471	0.0953343	0.557797
2.31682	-0.195641	-0.0143461	0.364293	0.017253	0.196166	0.364701	78.6871		2.30339	0.0770222	0.144557	-0.088591	-0.221263	0.163796	0.238339	80.5727		2.5202	0.168797	0.10348	-0.285616	-0.0085207	0.197991	0.285743	78.5805		2.77135	-0.169373	0.101074	0.259443	-0.226579	0.197239	0.344454	78.6245		1.27118	-0.234201	-0.254275	0.217109	0.383888	0.345696	0.441029	69.7757		2.40904	0.0161908	-0.107922	-0.0761676	0.204418
2.31995	-0.130397	-0.152817	0.316962	0.13397	0.200889	0.344112	78.4111		2.30339	-0.155731	0.0364402	0.332332	-0.239042	0.159938	0.409372	80.7967		2.52048	0.18395	0.408329	-0.0379648	-0.76901	0.447851	0.769947	63.3941		2.77157	0.0990003	-0.0930118	-0.126653	0.0436971	0.135839	0.133979	82.1929		1.27295	-0.382798	0.0660684	0.602377	0.159668	0.388458	0.623179	67.1414		2.40991	-0.150776	-0.374914	0.276024	0.437056
2.32052	0.000694691	-0.169749	0.0156355	0.352424	0.16975	0.35277	80.2267		2.30512	-0.190716	-0.122331	0.17936	0.0499743	0.226578	0.186192	76.9043		2.52233	0.00854175	0.0299302	0.0862373	0.139264	0.0311252	0.163802	88.2164		2.77188	0.170913	0.0105561	-0.380712	-0.002611	0.171238	0.380721	80.1402		1.30868	-0.436625	-0.10679	0.554941	0.411074	0.449494	0.690609	63.2887		2.41046	-0.0607509	-0.226248	0.104365	0.239986
2.32067	0.0334502	-0.269421	-0.0251388	0.411708	0.27149	0.412475	74.2471		2.31	0.45611	0.00506031	-0.549067	-0.00506345	0.456138	0.54909	62.8618		2.53684	0.093726	-0.00689218	-0.160419	-0.0752916	0.0939791	0.177209	84.6074		2.77606	0.135187	-0.0344002	-0.18292	0.00268504	0.139495	0.18294	81.9814		1.31801	-0.30097	-0.261795	0.489962	0.603849	0.398898	0.777622	66.4907		2.41094	-0.10472	-0.196635	0.217026	0.189614
2.328	0.0839333	-0.238561	-0.15728	0.272455	0.252895	0.314593	75.3511		2.32071	-0.180596	-0.112769	0.284342	0.0437581	0.212912	0.287689	77.7069		2.56021	0.115117	0.0679329	-0.167751	-0.0985804	0.133667	0.194572	82.3185		2.77606	0.0308278	-0.0763042	-0.136153	0.145364	0.0822963	0.199169	85.2794		1.32171	-0.389622	0.0468639	0.597177	-0.0019533	0.392431	0.59718	66.8942		2.41486	-0.00581207	-0.00795711	-0.0393856	-9.91342e-05
2.33807	0.0742033	-0.185683	-0.0559512	0.360222	0.199961	0.364542	78.4653		2.32078	-0.201363	-0.0430054	0.25219	0.0468964	0.205904	0.256513	78.1176		2.56778	-0.320449	0.0247151	-0.0798666	-0.328201	0.3214	0.337779	71.2524		2.77836	0.0679774	0.0562144	-0.0940996	-0.165722	0.0882099	0.190574	84.9394		1.3518	-0.428052	-0.0600371	0.585717	0.0460563	0.432242	0.587525	64.3901		2.42739	-0.0408125	-0.0565044	0.121769	0.173824
2.34893	-0.290727	-0.231819	0.472477	0.408721	0.371837	0.62473	68.1711		2.32433	0.0111715	-0.076886	-0.0372796	0.00333592	0.0776934	0.0374286	85.544		2.56778	0.0253195	-0.0723972	-0.117242	0.356942	0.076697	0.375704	85.6013		2.78225	-0.134854	0.107464	0.24545	0.0304659	0.172436	0.247333	80.0705		1.36664	-0.193418	-0.592693	0.452555	0.16431	0.623454	0.48146	51.4312		2.43067	-0.131518	-0.144103	0.328622	0.407221
2.34958	-0.105212	-0.15248	0.163456	0.303657	0.185256	0.344856	79.324		2.32998	0.0779041	-0.0571764	-0.122641	-0.0585041	0.0966343	0.135881	84.4546		2.57454	0.109617	-0.0530119	-0.181935	0.132396	0.121763	0.225009	83.0062		2.78225	-0.138034	0.0405718	0.249169	-0.0745857	0.143873	0.260093	81.728		1.40017	-0.371726	-0.350229	0.70536	0.532791	0.510726	0.883968	59.2878		2.43312	-0.049815	-0.240648	0.0838333	0.357447
2.36282	-0.181487	0.00282071	0.454602	0.103629	0.181509	0.466263	79.5423		2.33109	0.396554	0.0626078	-0.724381	-0.0989965	0.401466	0.731114	66.3302		2.58603	0.124933	-0.0779523	-0.238337	0.195703	0.147257	0.30839	81.532		2.78225	0.0755339	0.0432813	-0.187103	-0.0570098	0.0870554	0.195596	85.0058		1.41851	-0.247935	0.247622	0.485907	-0.148303	0.350411	0.508035	69.4875		2.43736	-0.038252	-0.0916633	0.0946879	0.297975
2.36646	-0.124106	-0.207946	0.23936	0.377085	0.242165	0.446638	75.9857		2.33109	0.14612	-7.69429e-05	-0.203366	-0.0538466	0.14612	0.210374	81.5979		2.5865	0.121937	-0.179893	0.128179	0.125903	0.217325	0.179671	77.4481		2.78225	0.0704712	0.0448291	-0.195766	-0.0229101	0.0835215	0.197102	85.209		1.42067	-0.218094	-0.198223	0.436949	0.327778	0.294715	0.546226	72.8595		2.43946	0.0606338	-0.321892	-0.193109	0.352635
2.36966	-0.0952072	-0.0829347	0.143891	0.290929	0.126264	0.324568	82.7463		2.33109	-0.039199	-0.00423506	-0.0248177	-0.0385532	0.0394271	0.0458504	87.7404		2.59233	-0.0393771	-0.0551011	-0.135046	0.306884	0.0677251	0.335284	86.1167		2.78426	0.15026	-0.0183975	-0.189276	0.033765	0.151382	0.192264	81.293		1.42728	-0.238895	-0.377674	0.519265	0.263158	0.446888	0.582141	63.4558		2.43946	-0.106402	-0.274653	0.121279	0.465624
2.38576	0.0287342	-0.0648853	-0.0931535	0.14506	0.0709631	0.172395	85.9307		2.33412	-0.172085	-0.037157	0.366331	-0.0323786	0.176051	0.367759	79.8602		2.59956	0.115889	0.216598	-0.149209	-0.494442	0.245652	0.516465	75.7796		2.78426	0.0838684	0.118322	-0.0907133	-0.10261	0.145031	0.136959	81.6609		1.42769	-0.392282	-0.402825	0.448013	-0.0299591	0.562275	0.449014	55.7867		2.44272	0.100237	0.141052	-0.237659	-0.00273555
2.3932	-0.0194733	-0.159039	0.110514	0.27454	0.160227	0.295949	80.7799		2.33942	-0.200154	0.0183656	0.309502	-0.0524738	0.200995	0.313919	78.4048		2.60073	0.187674	-0.144063	-0.171929	0.230038	0.236592	0.287188	76.3145		2.78539	-0.187493	-0.0812283	0.2476	0.0238563	0.204332	0.248747	78.2096		1.43364	-0.483578	-0.0124036	0.617016	0.171137	0.483737	0.640309	61.0703		2.44837	0.0314937	-0.207426	-0.0749217	0.19742
2.39563	-0.158949	-0.11475	0.354642	0.175262	0.196042	0.395586	78.6944		2.33942	-0.0549315	0.0858572	0.0438312	-0.0896646	0.101926	0.0998044	84.1499		2.60206	0.015542	0.37398	-0.000588592	-0.639977	0.374303	0.639978	68.0188		2.78641	0.0899573	0.112855	-0.0202615	-0.0618915	0.144321	0.0651236	81.702		1.43685	-0.255387	-0.187538	0.536863	0.299111	0.316849	0.614564	71.5276		2.44932	-0.0911675	-0.216253	0.115718	0.3763
2.40338	-0.223668	-0.198681	0.524357	0.247173	0.299168	0.579694	72.5923		2.3406	0.0971189	-0.0899641	0.00784392	0.0849262	0.132384	0.0852877	82.3926		2.6038	-0.111869	-0.105911	0.129957	0.0240821	0.154051	0.132169	81.1382		2.78641	0.129348	-0.00286591	-0.134628	-0.0212697	0.12938	0.136297	82.5663		1.4436	-0.175373	0.156995	0.599033	-0.0483336	0.235379	0.60098	76.3861		2.44932	-0.0834797	-0.160825	0.116098	0.251991
2.43351	0.0936119	-0.210943	-0.221882	0.457089	0.230782	0.508096	76.6569		2.34231	0.0355654	-0.141487	0.116771	0.186386	0.145889	0.219944	81.6112		2.6038	0.202916	0.166391	-0.341699	-0.250753	0.262414	0.423834	74.7866		2.78641	-0.0864624	0.0491056	0.085715	-0.0960921	0.0994339	0.128766	84.2934		1.45116	-0.196205	-0.0282139	0.324211	-0.0351763	0.198224	0.326113	78.5669		2.44932	-0.0286012	0.068455	-0.0359621	-0.0345165
2.44169	-0.24838	-0.209948	0.500331	0.316092	0.325224	0.591815	71.0208		2.34231	0.0631369	-0.105864	-0.0168555	0.0370261	0.123262	0.0406822	82.9196		2.62732	0.0393535	0.0813909	0.0462311	-0.207842	0.0904056	0.212921	84.8131		2.78641	0.0624731	0.0454788	-0.0738099	-0.0938585	0.0772736	0.119404	85.5681		1.45315	-0.392806	-0.174395	0.6689	0.198383	0.429779	0.697699	64.5465		2.45249	-0.24944	0.00601797	0.422661	0.0491865
2.4523	-0.183769	-0.0924738	0.359366	0.112841	0.205724	0.376665	78.1281		2.34231	0.0343638	-0.0435424	0.000408459	-0.00808766	0.055469	0.00809797	86.8202		2.63152	-0.062441	-0.186033	0.0992366	0.276143	0.196232	0.293433	78.6833		2.78771	-0.167696	0.00963195	0.28832	0.0439125	0.167972	0.291645	80.3301		1.45871	-0.617791	-0.111276	0.741223	0.237543	0.627733	0.778356	51.1169		2.45269	0.0684831	-0.260189	-0.0448924	0.279098
2.46262	-0.234783	-0.169101	0.368526	0.303971	0.289342	0.477713	73.1815		2.35228	-0.0755444	0.0602153	0.10983	-0.182428	0.0966066	0.212938	84.4562		2.63388	0.185442	0.129298	-0.248708	-0.172775	0.226068	0.302832	76.9343		2.78771	0.112225	0.0484083	-0.192971	-0.127179	0.12222	0.231111	82.9797		1.45988	-0.0943461	-0.636661	0.412916	0.453108	0.643614	0.613031	49.9382		2.46924	-0.00616709	-0.203717	0.0183156	0.253821
2.46339	0.209869	-0.129068	-0.357415	0.224632	0.246381	0.422143	75.7366		2.35765	0.313108	0.0600141	0.0242223	-0.082044	0.318808	0.0855449	71.4092		2.64377	0.392215	-0.00147829	-0.398033	0.0319551	0.392218	0.399314	66.9074		2.78771	0.0943655	-0.0690795	-0.0875399	0.117019	0.116948	0.146139	83.284		1.46145	-0.429289	-0.022438	0.718103	0.270095	0.429875	0.767218	64.5404		2.46924	-0.108583	-0.117272	0.187334	0.156645
2.47352	-0.291131	-0.188768	0.539348	0.261382	0.346974	0.599347	69.6977		2.37304	0.149232	0.160658	-0.193667	-0.215459	0.219275	0.289706	77.3336		2.64859	-0.0207234	0.0386999	0.108043	0.0713552	0.0438992	0.129479	87.484		2.78771	0.00907236	0.0613254	-0.0250882	-0.139269	0.0619928	0.14151	86.4458		1.46276	-0.381255	-0.378375	0.548793	-0.0473651	0.537143	0.550833	57.5106		2.47214	0.0778341	-0.121696	-0.151627	0.205764
2.48232	-0.304512	-0.191137	0.479279	0.368742	0.359528	0.604714	68.9288		2.37607	-0.0949474	-0.202975	0.148729	0.0623208	0.224085	0.161259	77.0509		2.64949	0.233869	0.0346967	-0.253372	-0.231004	0.236429	0.342871	76.3241		2.78771	0.035619	-0.010051	-0.19233	0.0189336	0.03701	0.19326	87.879		1.46625	-0.0800045	0.0883215	-0.0592979	-0.184096	0.11917	0.193411	83.1558		2.48322	0.00957094	-0.17175	-0.0399019	0.323195
2.48568	0.00464784	-0.18506	-0.0361988	0.322265	0.185119	0.324291	79.332		2.37607	0.138531	-0.131738	0.0331909	0.104431	0.191169	0.109579	78.979		2.64986	0.138674	0.264772	-0.253777	-0.498449	0.298889	0.559334	72.6091		2.78919	0.0914657	0.111354	-0.0202615	-0.0618915	0.144103	0.0651236	81.7147		1.47522	-0.297176	0.131796	0.350571	0.302033	0.32509	0.462736	71.029		2.48719	-0.0728776	-0.10992	0.269497	-0.0275835
2.5127	-0.227984	-0.178265	0.437125	0.297142	0.289404	0.528556	73.1777		2.38296	0.408612	0.0676253	-0.704208	-0.153649	0.41417	0.720775	65.533		2.65862	0.128207	-0.0333663	-0.258105	0.227831	0.132478	0.344275	82.3872		2.8	0.132263	-0.0146226	0.212236	0.0155025	0.133069	0.212801	82.353		1.4805	-0.179241	0.0152901	0.624397	0.0170951	0.179892	0.624631	79.6365		2.48804	0.0194153	-0.11643	0.0422581	0.138328
2.51778	0.00671249	-0.189557	-0.0981386	0.365028	0.189676	0.37799	79.0661		2.38296	0.0055851	-0.144157	0.0260677	-0.0588269	0.144265	0.0643438	81.7053		2.66394	0.263347	0.179643	-0.0767897	-0.524019	0.318784	0.529615	71.4106		2.8	0.0373277	0.0358076	-0.124294	-0.0842687	0.0517256	0.150167	87.035		1.48829	-0.221356	-0.364486	0.350507	0.496167	0.426437	0.607484	64.7584		2.49361	-0.0255943	-0.260451	0.0490703	0.198698
2.54228	0.312557	-0.116432	-0.582086	0.180306	0.33354	0.609373	70.5162		2.39251	-0.101261	-0.131277	0.200365	0.163054	0.165793	0.258327	80.4567		2.66394	0.0386401	-0.284445	-0.0215716	0.477312	0.287057	0.477799	73.3181		2.81432	0.0422556	-0.00198949	-0.0973774	-0.0200273	0.0423024	0.0994156	87.5755		1.49572	-0.273463	0.0836351	0.358088	-0.130402	0.285966	0.381093	73.3834		2.49361	0.134878	-0.0860883	-0.234735	0.149886
2.55271	-0.245157	-0.242161	0.40269	0.380864	0.344592	0.554271	69.8431		2.39401	-0.111568	0.32974	-0.0404766	-0.321756	0.348103	0.324292	69.6287		2.67591	0.0778544	0.440658	-0.0674828	-0.548378	0.447483	0.552515	63.4177		2.81725	-0.0616522	0.0695413	0.0331047	-0.120857	0.0929354	0.125309	84.6675		1.51315	-0.174611	-0.128752	0.235752	0.366046	0.216947	0.435394	77.4702		2.49681	-0.107487	-0.012036	0.142093	-0.174363
2.55612	-0.15295	-0.271466	-0.144174	0.490752	0.311589	0.511491	71.845		2.39502	-0.0780678	0.123446	0.139378	-0.257113	0.14606	0.292461	81.6013		2.68402	0.130661	-0.0379288	-0.214079	0.194626	0.136055	0.289325	82.1804		2.82335	0.0631343	0.0824346	-0.0901878	-0.0997637	0.103834	0.134487	84.04		1.51324	-0.329919	-0.118528	0.0662377	0.368392	0.350565	0.3743	69.4781		2.49681	-0.0659894	-0.0218677	0.0167545	-0.0133389
2.56202	-0.258	-0.0658539	0.494607	0.264206	0.266272	0.56075	74.5575		2.39733	0.206238	-0.0911745	-0.311197	-0.166848	0.225493	0.353103	76.9681		2.69827	-0.0787985	-0.104416	-0.0176997	0.242789	0.130813	0.243434	82.4834		2.82533	-0.185727	-0.00320232	0.324363	0.0833169	0.185755	0.334893	79.2949		1.51867	-0.0969139	-0.372552	0.562352	0.192169	0.384951	0.59428	67.3593		2.49681	0.0563572	0.0228564	-0.109458	-0.0666087
2.58202	-0.220869	-0.0389891	0.397117	0.049633	0.224284	0.400207	77.0392		2.40019	0.109763	0.0722986	-0.163165	-0.0793602	0.131434	0.181441	82.4475		2.71104	0.188547	-0.156627	-0.168861	0.176061	0.245117	0.24395	75.8113		2.82972	-0.25918	0.0867125	0.397988	-0.136293	0.273301	0.420678	74.1392		1.52497	-0.213068	-0.0959235	0.45033	0.219831	0.233665	0.501121	76.4871		2.51199	0.0326349	-0.0952211	-0.0721647	0.139136
2.58333	-0.148214	-0.100709	0.157602	0.31078	0.179192	0.348458	79.6773		2.40133	-0.0877451	-0.0624246	0.0458293	-0.011621	0.107685	0.0472797	83.8181		2.7205	0.0511055	0.0914619	-0.0361977	-0.0848999	0.104771	0.0922944	83.986		2.82972	0.0319148	0.0703836	-0.0777191	-0.0285236	0.0772814	0.082788	85.5677		1.53758	-0.135797	-0.342259	0.710106	0.111587	0.368214	0.71882	68.3945		2.51204	0.0703466	0.0520207	-0.101431	-0.101847
2.58432	-0.426518	-0.266155	0.638574	0.326053	0.502749	0.716999	59.818		2.403	0.279295	0.309391	-0.455457	-0.445588	0.416807	0.637173	65.3668		2.72182	-0.0740966	0.426347	-0.0787468	-0.23027	0.432738	0.243362	64.3586		2.82972	-0.00300844	-0.0352386	-0.121054	-0.0523509	0.0353668	0.131889	87.9732		1.55637	-0.308482	-0.10402	0.448015	0.276987	0.325547	0.526725	71.0013		2.51478	-0.254405	-0.237102	0.253127	0.400044
2.58489	0.00945604	-0.239137	-0.114505	0.40499	0.239324	0.420866	76.1533		2.403	0.0240772	-0.0203556	0.0540014	0.00257941	0.0315288	0.0540629	88.1932		2.73209	0.122333	-0.10823	-0.217137	0.051106	0.163337	0.22307	80.5993		2.8321	-0.0977455	-0.0304261	0.225362	-0.182056	0.102371	0.28971	84.1243		1.56285	-0.580482	-0.0902073	0.594443	0.32305	0.587449	0.676553	54.0238		2.51478	-0.0742931	-0.0364892	0.142183	0.0147805
2.59842	-0.00872229	-0.144343	-0.0186059	0.21585	0.144606	0.216651	81.6855		2.40601	0.312626	-0.18209	-0.516656	0.235931	0.36179	0.567976	68.7898		2.73792	0.158569	0.0898116	-0.177432	-0.153223	0.182237	0.234435	79.4999		2.83353	0.118938	0.0120774	-0.170455	0.020888	0.119549	0.17173	83.1339		1.56335	-0.192409	-0.0622704	0.426833	0.091662	0.202234	0.436564	78.3323		2.51597	-0.128675	-0.190663	0.138179	0.231072
2.61251	-0.219273	-0.220578	0.433026	0.296554	0.311023	0.524839	71.8791		2.40601	0.0366941	-0.002471	0.0227574	0.0109322	0.0367772	0.025247	87.8923		2.73792	0.00698641	-0.0156169	0.0131139	-0.0959601	0.0171084	0.096852	89.0197		2.83353	0.00180798	-0.101904	-0.0705969	0.174733	0.10192	0.188455	84.1502		1.56366	-0.25855	-0.248407	0.252707	0.395671	0.358545	0.469485	68.9892		2.51597	-0.0423432	-0.0181822	0.0386078	-0.0216693
2.6186	0.0969614	-0.228795	-0.220956	0.338588	0.248493	0.404306	75.6117		2.40674	0.490166	-0.10212	-0.56441	0.0340053	0.500691	0.565434	59.9543		2.7408	0.318876	-0.0522828	-0.518222	0.21438	0.323134	0.560815	71.1475		2.83466	-0.213111	0.0523229	0.310562	-0.154501	0.21944	0.346871	77.3238		1.57707	-0.335778	-0.134069	0.507004	0.555386	0.361554	0.752002	68.8043		2.52048	-0.0175533	-0.127131	0.0590748	0.138031
2.63068	-0.284543	-0.103446	0.394418	0.174831	0.302764	0.43143	72.3763		2.40674	0.216639	0.206895	-0.315666	-0.169295	0.299563	0.358197	72.5686		2.74099	0.220248	0.127933	-0.220938	0.111428	0.254707	0.247447	75.2437		2.83471	0.0934678	0.072068	-0.449119	-0.0802542	0.118026	0.456233	83.2218		1.59174	-0.208137	-0.0850762	0.277641	0.339762	0.224853	0.438774	77.0057		2.52866	0.0683775	-0.282261	0.0434515	0.349541
2.65521	-0.0622443	-0.100536	-0.294279	0.258296	0.118245	0.391557	83.2092		2.41895	0.145697	-0.0511563	-0.306603	-0.0243694	0.154417	0.30757	81.117		2.74228	0.18635	-0.180623	0.103032	0.201998	0.25952	0.226757	74.9584		2.83471	0.00993219	0.0155033	-0.0268554	-0.0419926	0.018412	0.0498457	88.945		1.60804	-0.417923	-0.0772401	0.609219	0.108483	0.425	0.618803	64.8493		2.53585	-0.154834	-0.186118	0.190463	0.167989
2.65943	-0.191384	-0.0373037	0.311088	0.128695	0.194986	0.336658	78.7561		2.42025	-0.262544	-0.0265379	0.303901	0.0749559	0.263882	0.313008	74.6995		2.74672	0.25113	0.0773054	-0.393386	0.0371213	0.26276	0.395133	74.7661		2.83734	-0.178164	0.156967	0.238556	-0.149254	0.237447	0.2814	76.2641		1.61997	-0.31382	0.425901	0.627759	0.152324	0.529032	0.645975	58.0599		2.53638	0.114893	-0.0863408	-0.0533334	0.0803416
2.66966	0.231617	-0.267173	-0.314315	0.461443	0.353593	0.558322	69.2928		2.42792	0.032113	-0.0285993	-0.0741583	0.0201384	0.043002	0.0768441	87.5354		2.7468	0.317155	0.101143	-0.306929	-0.137165	0.332892	0.336184	70.5556		2.84035	-0.160367	0.0543344	0.326121	-0.0541061	0.169321	0.330579	80.2516		1.65322	-0.258672	-0.183055	0.710464	0.053535	0.316892	0.712478	71.5249		2.53684	-0.0375857	-0.26716	-0.00910738	0.336338
2.69056	-0.101763	-0.149124	0.371992	0.316348	0.180537	0.488317	79.599		2.43148	-0.208954	0.0392825	0.340795	-0.0627918	0.212615	0.346532	77.7244		2.75111	0.0489303	-0.2074	-0.115652	0.343679	0.213094	0.362616	77.6963		2.84084	-0.195848	0.151706	0.236801	-0.197719	0.247732	0.308492	75.6566		1.67296	-0.359109	-0.100062	0.591871	0.193669	0.372789	0.622751	68.1123		2.53684	0.0378684	-0.175346	0.030731	0.410266
2.69423	-0.0476207	-0.196658	-0.0876199	0.19976	0.202342	0.218131	78.3261		2.43329	-0.11389	0.0348396	0.197901	-0.0644103	0.119099	0.208119	83.1599		2.77831	0.026127	0.218776	-0.174626	-0.474546	0.220331	0.505656	77.2715		2.84084	-0.230954	-0.0167308	0.363098	-0.0840319	0.23156	0.372695	76.6111		1.67569	-0.33195	-0.222962	0.558419	0.34978	0.399879	0.658922	66.4294		2.55061	0.0042954	-0.0227751	-0.0134924	-0.128972
2.70652	0.112368	-0.134689	-0.182048	0.266637	0.175407	0.322857	79.8977		2.43869	0.061004	0.0669803	0.15585	-0.192725	0.0905972	0.247855	84.802		2.78201	0.0246763	-0.180783	0.123373	0.264253	0.18246	0.291634	79.4869		2.84084	-0.16282	-0.065313	0.131044	-0.0788167	0.175431	0.15292	79.8962		1.68788	-0.182299	0.0762686	0.468002	0.128753	0.197611	0.48539	78.6027		2.5581	0.187767	-0.068095	-0.326551	0.140383
2.70896	0.0951488	-0.25515	-0.121215	0.468671	0.272314	0.484092	74.198		2.44884	0.144511	0.0336505	-0.166443	-0.132933	0.148378	0.213013	81.4671		2.78209	0.136746	-0.0415646	-0.270404	-0.0238374	0.142923	0.271452	81.783		2.85685	-0.18999	-0.0822267	0.2476	0.0238563	0.20702	0.248747	78.0522		1.70608	-0.233557	0.0694162	0.450743	-0.227075	0.243654	0.50471	75.8977		2.5581	0.0972731	-0.0831412	-0.103575	0.0973069
2.71127	0.119027	-0.0824335	-0.0225639	0.22145	0.144785	0.222596	81.6752		2.44884	0.0795676	-0.0845146	-0.0657114	-0.0474831	0.116076	0.0810718	83.3343		2.78538	0.0816969	0.0179241	-0.254851	-0.00429029	0.0836401	0.254887	85.2022		2.86245	0.0671282	0.0456455	-0.0981746	-0.0442354	0.081177	0.10768	85.3438		1.70788	-0.279807	-0.1161	0.356097	0.161156	0.302938	0.390866	72.3659		2.56609	0.0633815	0.0233377	-0.192533	0.0207774
2.71305	-0.0134487	-0.0694169	0.213048	0.215449	0.0707076	0.302998	85.9454		2.45098	-0.194463	0.215126	0.268639	-0.391085	0.289992	0.474462	73.1425		2.78877	0.397481	-0.206837	-0.429382	0.150851	0.448077	0.45511	63.3796		2.86356	0.097314	-0.0490897	-0.187654	0.089688	0.108995	0.207985	83.7426		1.70841	-0.233183	-0.247887	0.492472	0.170688	0.340326	0.521214	70.1032		2.56765	0.237682	-0.155193	-0.307099	0.16856
2.72026	0.213465	-0.0344507	-0.299798	0.112396	0.216228	0.320175	77.5124		2.45196	0.155723	-0.0351847	-0.172508	-0.0760683	0.159648	0.188535	80.8135		2.79	-0.0264692	0.152987	0.00855208	-0.271741	0.15526	0.271876	81.0681		2.86503	0.0237863	-0.0319847	-0.135156	0.0984096	0.0398598	0.167188	87.7156		1.70889	-0.134647	0.165417	0.285875	-0.0341755	0.21329	0.28791	77.6848		2.57142	0.0332397	-0.191401	-0.102281	0.164657
2.72632	-0.125352	-0.244052	0.378674	0.377681	0.274362	0.534824	74.076		2.45196	-0.0201134	-0.075227	0.0721626	0.0852141	0.0778695	0.111664	85.5339		2.7951	-0.0481381	0.21252	0.104575	-0.429115	0.217904	0.441674	77.4141		2.86791	-0.190226	-0.0926449	0.1984	0.105265	0.211587	0.224595	77.7847		1.72203	-0.307515	-0.100587	0.496745	0.104827	0.323548	0.507685	71.1224		2.57273	-0.172593	-0.0243443	0.222607	-0.054534
2.73229	-0.0384501	-0.172773	-0.128727	0.364741	0.177	0.38679	79.8049		2.45685	-0.015118	0.263057	0.259805	-0.423207	0.263491	0.496591	74.7227		2.7951	0.108125	-0.00889961	-0.282698	0.274848	0.10849	0.394284	83.7717		2.86791	-0.00522328	0.0653124	-0.07763	-0.153667	0.0655209	0.172163	86.2432		1.72833	-0.330227	-0.0946161	0.638379	0.243025	0.343515	0.683073	69.9088		2.57273	-0.0615989	-0.0152225	0.0731567	0.00543491
2.73501	-0.200585	-0.175845	0.329452	0.37054	0.26675	0.495821	74.529		2.46822	-0.131502	0.00429791	0.124898	-0.0265924	0.131572	0.127698	82.4395		2.79751	-0.0326911	-0.100161	0.0743151	0.272053	0.105361	0.28202	83.952		2.86916	0.158716	0.0660874	-0.133752	-0.00589144	0.171925	0.133881	80.1002		1.74658	-0.276082	0.111587	0.597671	0.120234	0.29778	0.609645	72.6757		2.57454	0.214663	-0.0672254	-0.260534	0.101203
2.73911	-0.0339173	-0.142045	-0.019488	0.326551	0.146038	0.327132	81.6026		2.46822	-0.0484827	0.0735404	0.0284582	-0.171312	0.0880839	0.173659	84.9466		2.79765	-0.0298961	0.461387	-0.180309	-0.761616	0.462354	0.782668	62.4609		2.86916	0.0914708	0.110858	-0.0202615	-0.0618915	0.143723	0.0651236	81.7366		1.76563	-0.381625	-0.20622	0.441304	0.402654	0.433779	0.597394	64.2924		2.57547	0.116977	-0.158442	-0.267191	0.243788
2.74097	-0.15684	-0.149669	0.361491	0.253568	0.216794	0.441556	77.4792		2.47113	-0.188922	-0.0929675	0.179827	0.113927	0.210557	0.212878	77.845		2.79945	0.116291	0.0598449	-0.131511	0.0348606	0.130786	0.136053	82.485		2.86916	-0.0168957	-0.112194	-0.0175115	0.241377	0.113459	0.242011	83.4852		1.7725	-0.324611	-0.122287	0.538599	0.337024	0.346881	0.635353	69.7033		2.57584	-2.64373e-05	-0.167527	0.0200527	0.254707
2.7546	-0.193193	-0.174403	0.506579	0.300605	0.260269	0.589055	74.914		2.48387	-0.095019	-0.206671	0.148729	0.0623208	0.227468	0.161259	76.852		2.80129	0.0573725	-0.239983	-0.114649	0.4102	0.246746	0.425921	75.715		2.86916	0.0294276	-0.0367021	-0.082731	0.00124937	0.0470428	0.0827404	87.3036		1.77777	-0.300095	-0.105839	0.251299	0.129364	0.318212	0.282642	71.4452		2.57851	0.112165	0.0162054	-0.225649	-0.0621679
2.75871	-0.142843	-0.201224	-0.0525754	0.360402	0.24677	0.364216	75.7135		2.48548	0.109316	0.0924774	-0.155269	-0.123648	0.143185	0.198487	81.7678		2.80129	0.178607	0.00244707	-0.332681	0.0711817	0.178624	0.340211	79.7104		2.87005	0.0233843	-0.0404679	-0.203986	0.0345806	0.0467384	0.206896	87.3211		1.79113	-0.67741	0.0989465	0.182044	0.259849	0.684598	0.317272	46.796		2.58093	-0.162874	-0.0727874	0.0265543	0.0451479
2.76328	-0.28875	-0.288701	0.496044	0.374949	0.40832	0.621809	65.9007		2.48548	0.0387341	-0.106694	0.0659535	0.105227	0.113508	0.124188	83.4824		2.81131	0.163441	-0.115152	-0.211001	0.165683	0.199932	0.268277	78.467		2.8736	0.0879235	-0.0951061	-0.21467	0.181858	0.129521	0.281346	82.5581		1.79208	-0.146005	-0.0138584	0.251299	0.129364	0.146662	0.282642	81.5665		2.58389	-0.203407	-0.135356	0.327435	0.111463
2.77198	0.0782561	-0.156401	-0.203912	0.219604	0.174887	0.299676	79.9279		2.48548	-0.0391991	-0.00323232	-0.0248177	-0.0385532	0.0393322	0.0458504	87.7459		2.817	0.110535	-0.123207	-0.00647279	0.295288	0.165523	0.295359	80.4724		2.88007	-0.198854	0.00805723	0.273445	-0.0152213	0.199017	0.273868	78.5205		1.79905	-0.276766	-0.0564371	0.333844	0.279675	0.282462	0.435512	73.5928		2.58482	-0.0956897	-0.431268	-0.0154185	0.546927
2.77309	0.085689	-0.204373	-0.251735	0.241442	0.221609	0.348805	77.1964		2.48936	0.0261134	-0.00511931	-0.0691811	0.0109737	0.0266105	0.070046	88.4752		2.8256	-0.000704122	0.0540323	-0.207627	0.0286566	0.0540369	0.209595	86.9024		2.89061	0.207649	0.233072	0.210688	-0.0710172	0.312155	0.222335	71.8109		1.80914	-0.288845	-0.0680244	0.556373	-0.138975	0.296747	0.573467	72.7377		2.58832	0.104651	0.0568399	-0.254818	-0.073331
2.77763	0.0267817	-0.170851	0.0745509	0.341594	0.172938	0.349635	80.0413		2.49487	0.317776	0.0321052	-0.436261	-0.106474	0.319394	0.449066	71.3737		2.8265	0.0245196	-0.183334	-0.117812	0.157971	0.184967	0.197065	79.3408		2.89061	0.0597198	0.107885	-0.135003	-0.14298	0.123311	0.196645	82.9168		1.80954	-0.0440927	-0.4593	0.513893	0.545551	0.461411	0.749474	62.5218		2.59233	0.13887	-0.01334	-0.234009	0.0645135
2.79344	0.337705	-0.118184	-0.41669	0.310517	0.357788	0.519664	69.0356		2.49994	-0.179251	0.176051	0.397013	-0.238799	0.251247	0.463297	75.4487		2.84281	0.253199	-0.10466	-0.394494	0.188052	0.273977	0.437023	74.0989		2.89061	0.0549083	0.0976989	-0.179608	-0.0202475	0.112071	0.180746	83.5653		1.8176	-0.280783	0.440872	0.527859	0.0161281	0.522692	0.528106	58.487		2.60163	0.0709714	-0.123284	-0.196162	0.214475
2.79942	-0.361454	-0.107526	0.553761	0.12395	0.377109	0.567463	67.8453		2.50298	0.31751	0.251236	-0.49457	-0.5073	0.404886	0.708486	66.116		2.85072	0.194274	0.0470368	-0.308557	-0.0833492	0.199888	0.319616	78.4696		2.89387	0.102558	-0.00646652	-0.154431	-0.108173	0.102762	0.188548	84.1018		1.82128	-0.236029	-0.196982	0.448601	0.553681	0.307427	0.712605	72.0958		2.60206	0.148576	-0.0387812	-0.228758	0.0931986
2.81303	0.00983464	-0.161559	-0.213062	0.294145	0.161858	0.363204	80.6852		2.50904	-0.028095	0.321988	0.124277	-0.460515	0.323212	0.47699	71.1427		2.85148	0.178375	0.441033	-0.130227	-0.747488	0.475739	0.758747	61.5925		2.89788	0.0250077	-0.0315719	-0.136555	0.105563	0.0402762	0.1726	87.6917		1.83362	-0.330812	-0.150597	0.449234	0.377181	0.363478	0.586581	68.6861		2.6038	-0.0102025	-0.147023	-0.0776768	0.158869
2.81463	-0.278306	-0.151961	0.529361	0.231681	0.31709	0.57784	71.5129		2.50958	0.0306633	-0.108107	0.0659535	0.105227	0.112372	0.124188	83.5479		2.85322	-0.0884694	0.2447	-0.409588	-0.359561	0.260202	0.54502	74.918		2.89912	0.0766836	0.0411971	-0.172636	-0.0460015	0.0870493	0.17866	85.0061		1.84277	-0.390032	-0.0705043	0.468561	0.375964	0.396354	0.600748	66.6496		2.6038	-0.0121854	-0.0824615	-0.0136504	0.114779
2.82373	0.0969773	-0.0924995	-0.22564	0.219837	0.134018	0.315026	82.2982		2.50958	-0.052048	-0.00889117	0.0849735	-0.0322386	0.0528019	0.0908836	86.9733		2.86054	0.188067	-0.115309	-0.481813	0.19916	0.220602	0.521353	77.2556		2.89912	0.0591954	-0.035942	-0.092318	0.0388397	0.0692526	0.100156	86.0289		1.84316	-0.424359	-0.366937	0.754898	0.258908	0.561003	0.798063	55.8748		2.60483	-0.0468829	-0.275494	0.0216851	0.312515
2.83733	-0.27423	-0.0865642	0.423402	0.198637	0.287569	0.467682	73.2876		2.51478	0.0861408	0.0495002	-0.125135	-0.0379164	0.0993504	0.130754	84.2982		2.87165	0.0334663	0.0430766	0.106853	-0.106142	0.0545489	0.150611	86.873		2.90009	-0.202687	-0.0690875	0.249435	-0.0428267	0.214138	0.253084	77.6351		1.86825	-0.139786	-0.397885	-0.0215854	0.730314	0.421726	0.730633	65.0564		2.60483	-0.0651853	-0.0278882	0.0589445	0.107594
2.83804	-0.293736	-0.0146185	0.36526	0.106027	0.294099	0.380338	72.8965		2.52293	0.107815	-0.0652106	-0.158343	0.0622476	0.126002	0.170139	82.7614		2.87165	0.0222363	0.029092	0.0406428	-0.0582171	0.0366169	0.0710005	87.9015		2.90009	-0.189734	-0.000667407	0.324363	0.0833169	0.189735	0.334893	79.0627		1.87447	-0.287487	0.0725727	0.388765	0.200218	0.296505	0.437293	72.7522		2.61133	-0.116842	-0.0571257	0.153537	0.0521796
2.86351	-0.185029	-0.0116409	0.368001	0.174523	0.185395	0.407288	79.3159		2.5262	-0.0509027	0.117774	0.00292811	-0.237517	0.128303	0.237535	82.6285		2.88	0.27295	-0.119753	-0.437238	0.130706	0.298065	0.456356	72.6586		2.90352	-0.30124	0.242738	0.292137	-0.431529	0.386868	0.521116	67.2402		1.87692	0.0888832	-0.193634	0.0263746	0.370247	0.213059	0.371185	77.6983		2.62333	-0.0417993	-0.261725	0.102002	0.556671
2.86861	0.00916967	-0.157509	-0.220728	0.293519	0.157776	0.367252	80.9222		2.5262	0.0840602	0.00104951	-0.12677	-0.0480946	0.0840668	0.135587	85.1776		2.88	-0.0281518	-0.0156458	-0.129642	0.292655	0.0322074	0.320084	88.1543		2.90352	0.0966101	0.109803	-0.206947	-0.0871597	0.146254	0.224553	81.5901		1.8858	-0.261404	-0.146925	0.520143	0.0149874	0.299865	0.520359	72.5505		2.6236	-0.164671	-0.082547	0.225449	0.0396464
2.86989	0.0753669	-0.118473	-0.236577	0.27941	0.140413	0.366113	81.9282		2.52763	-0.356399	0.0396736	0.403707	0.0904423	0.358601	0.413714	68.9857		2.88615	0.136217	0.156429	-0.305302	-0.147113	0.207425	0.338898	78.0285		2.90352	-0.0125309	-0.0170421	-0.0540267	0.0639638	0.0211532	0.0837273	88.7879		1.88886	-0.412913	-0.0616059	0.628459	0.0622779	0.417483	0.631537	65.3242		2.62732	-0.0224309	-0.129107	-0.0633421	0.16804
2.89035	-0.306635	-0.125959	0.487608	0.282019	0.331498	0.56329	70.6403		2.53284	-0.00408808	-0.045068	-0.179969	0.0145396	0.0452531	0.180555	87.4063		2.88615	0.188388	0.206212	-0.32296	-0.222245	0.279309	0.392041	73.781		2.90381	-0.0561747	0.0233114	-0.0839618	-0.0830787	0.0608195	0.118117	86.5131		1.90358	-0.247389	-0.200851	0.339985	0.420068	0.318657	0.540414	71.4183		2.62936	0.244695	-0.0384579	-0.270909	0.0738403
2.89035	0.191703	-0.0861725	-0.288966	0.134248	0.210181	0.318629	77.8671		2.54118	0.0264921	-0.094941	0.108941	-0.0324326	0.0985678	0.113666	84.3433		2.88869	0.204445	0.0725728	-0.0580326	-0.160066	0.216944	0.170262	77.4704		2.90496	-0.225155	0.0359497	0.286126	-0.0757103	0.228007	0.295973	76.8202		1.90545	-0.145425	-0.0190096	0.209297	0.0219467	0.146662	0.210444	81.5664		2.63281	-0.176879	-0.202521	0.264651	0.31634
2.89075	0.0154877	-0.16339	-0.213062	0.294145	0.164123	0.363204	80.5537		2.55986	0.321011	0.076224	-0.401261	-0.211368	0.329937	0.453527	70.7351		2.89506	0.0331008	-0.17353	-0.0669726	0.24686	0.176659	0.255784	79.8248		2.90496	0.0571127	0.0462432	-0.0586747	0.0509595	0.0734867	0.0777148	85.7857		1.90877	-0.36093	0.00435806	0.791923	0.186792	0.360956	0.813654	68.8411		2.63439	-0.115601	-0.17521	0.235349	0.201611
2.89306	0.0949242	-0.194482	-0.252062	0.479816	0.216411	0.541995	77.5017		2.56907	0.156166	-0.223953	-0.201697	0.0243908	0.273025	0.203166	74.1557		2.89731	0.0857789	0.105083	-0.231478	0.0880574	0.135648	0.247662	82.2039		2.90551	-0.211373	0.0397885	0.253023	-0.0834411	0.215085	0.266427	77.5795		1.91244	-0.422009	-0.0915124	0.621761	0.0789815	0.431817	0.626757	64.4171		2.64033	0.102436	-0.0114449	-0.151246	-0.0491802
2.90375	-0.289517	-0.323839	0.439742	0.389164	0.434387	0.587215	64.2537		2.56907	0.0452919	-0.104232	0.0659535	0.105227	0.113647	0.124188	83.4744		2.90589	0.364537	-0.074183	-0.454319	-0.00780521	0.372009	0.454386	68.1605		2.90991	0.0874851	0.0283365	-0.140482	-0.0785147	0.0919598	0.160934	84.7236		1.92184	-0.316741	-0.0782524	0.51744	0.109541	0.326265	0.528908	70.9578		2.64186	-0.128305	-0.201443	0.211681	0.177429
2.90836	0.109959	-0.213181	-0.251236	0.372345	0.239869	0.449177	76.1212		2.57651	-0.128712	-0.122407	-0.0657986	0.020896	0.177624	0.0690369	79.7686		2.91409	0.224502	0.0961621	-0.18997	-0.151881	0.24423	0.243221	75.8637		2.90991	0.0170976	-0.0433973	-0.108033	0.0743834	0.0466439	0.131164	87.3265		1.9423	-0.530949	-0.115096	0.680407	0.476422	0.54328	0.830622	57.0928		2.64377	-0.143252	-0.347435	0.308338	0.573084
2.9484	-0.300788	-0.165484	0.369172	0.211646	0.343305	0.425537	69.9216		2.57651	0.01587	-0.0874473	0.00629572	0.0476977	0.0888757	0.0481114	84.9011		2.91598	0.0452178	-0.0732238	-0.189634	0.20653	0.0860603	0.280385	85.063		2.91	0.0243902	0.0661007	-0.0467211	-0.112041	0.070457	0.121392	85.9598		1.95567	-0.354131	-0.303905	0.657251	0.425594	0.466655	0.783013	62.1826		2.64986	0.140932	-0.00326858	-0.266545	-0.0125166
2.96334	-0.0010881	-0.0693165	0.0341066	0.315202	0.069325	0.317041	86.0248		2.58397	0.071619	-0.0120816	-0.0848609	-0.0619004	0.0726308	0.105038	85.8349		2.91953	-0.0269539	-0.0392184	0.00123255	0.195454	0.0475878	0.195458	87.2724		2.91046	0.0629701	-0.0744448	-0.0925215	-0.0727878	0.0975052	0.117721	84.4045		1.97022	-0.22374	-0.145882	0.392561	0.29034	0.267098	0.488264	74.5084		2.65216	-0.175803	-0.245926	0.263493	0.3571
2.96382	-0.231115	-0.18147	0.453648	0.212275	0.293846	0.500856	72.9116		2.58766	-0.241369	0.0821524	0.267588	-0.0902536	0.254967	0.282399	75.2284		2.92602	0.232602	-0.0730553	-0.295113	0.141454	0.243804	0.327263	75.8888		2.91094	-0.0347472	-0.0471043	-0.130795	0.146461	0.0585336	0.196362	86.6444		1.98064	-0.387022	0.0413126	0.634842	0.218015	0.389221	0.671234	67.094		2.65772	0.0278327	-0.290008	-0.0485352	0.226658
3.00018	-0.256121	-0.251097	0.464616	0.412031	0.358675	0.620997	68.9811		2.59114	-0.245031	0.140427	0.35923	-0.204083	0.282418	0.413154	73.5954		2.9321	0.0994817	-0.165344	-0.156559	0.333029	0.192965	0.367993	78.8742		2.91563	-0.229641	0.129228	0.351656	-0.233728	0.263505	0.422245	74.7218		1.99103	-0.336733	0.0110884	0.372112	-0.0141651	0.336916	0.372382	70.3109		2.65862	-0.0249532	0.0155339	-0.129834	-0.0896068
3.00338	-0.139484	-0.173646	0.33137	0.197323	0.22273	0.385671	77.1306		2.5937	-0.103166	-0.041196	0.213049	0.0388799	0.111087	0.216567	83.622		2.94052	0.0196701	0.171465	-0.215544	-0.13499	0.17259	0.254326	80.0616		2.91988	0.052106	0.0521486	-0.0859725	-0.112058	0.0737191	0.141238	85.7724		1.99554	-0.3803	-0.0578701	0.634364	0.37277	0.384678	0.735782	67.3763		2.66508	-0.132853	-0.127955	0.227744	0.0550201
3.0084	-0.127178	0.00732107	0.269125	0.0555439	0.127389	0.274797	82.6813		2.61565	0.295699	0.185653	-0.433534	-0.241367	0.349149	0.496195	69.5647		2.94749	0.0487325	-0.212797	-0.104081	0.280918	0.218306	0.299579	77.3904		2.92219	0.0844507	0.0131351	-0.116762	0.0157515	0.0854661	0.117819	85.0972		1.99614	-0.10456	0.0802617	0.123958	-0.111399	0.131813	0.16666	82.4256		2.66582	0.00265354	-0.314389	-0.0402934	0.37116
3.01083	-0.351802	-0.13253	0.540895	0.335608	0.375937	0.636553	67.9178		2.61582	-0.0438666	0.017706	0.114357	-0.0802602	0.0473052	0.139711	87.2886		2.94888	0.196634	0.063089	-0.428462	-0.195107	0.206507	0.470793	78.0823		2.93341	-0.233962	0.0109634	0.248596	-0.106818	0.234218	0.270574	76.4544		1.9993	-0.254092	-0.19458	0.344376	0.440225	0.320038	0.558921	71.3348		2.66582	0.0143612	-0.151867	-0.00671577	0.132664
3.02667	0.0165178	-0.163387	-0.213062	0.294145	0.16422	0.363204	80.5481		2.62183	-0.172034	0.124482	0.248964	-0.148165	0.212348	0.289717	77.74		2.94888	0.0651519	-0.0187401	-0.100209	0.00645287	0.0677935	0.100416	86.1127		2.93736	-0.158592	0.0617486	0.174169	-0.0624915	0.170189	0.185041	80.2012		2.0048	-0.236532	-0.112902	0.464152	0.159687	0.262096	0.490853	74.8055		2.67303	-0.0612361	-0.0810478	0.248249	0.0781532
3.0275	0.107739	-0.0849428	-0.101648	0.293077	0.137197	0.310203	82.1143		2.62663	0.303158	0.127369	-0.509734	-0.19035	0.328827	0.544115	70.8024		2.94888	0.0254986	-0.0122143	-0.157183	0.239559	0.0282731	0.286523	88.3799		2.93736	-0.116021	-0.0235467	0.147419	-0.0892361	0.118386	0.172323	83.201		2.01916	-0.185538	-0.428363	0.287965	0.439854	0.466818	0.525733	62.1721		2.67591	-0.0821671	-0.112798	0.161111	0.0219166
3.03951	-0.0222265	-0.241899	-0.0548191	0.318837	0.242918	0.323515	75.9412		2.62975	-0.0971393	-0.217598	0.149947	0.0719722	0.238296	0.166325	76.214		2.95128	0.12629	0.129445	-0.0278989	-0.187166	0.180845	0.189234	79.581		2.93736	-0.0964577	-0.0460025	0.0990813	-0.0938697	0.106866	0.136487	83.8653		2.03074	-0.203016	-0.378594	0.403279	0.620837	0.429591	0.740319	64.5584		2.67591	0.0481186	0.0542863	-0.155553	-0.202672
3.04674	-0.218919	-0.208578	0.434793	0.24368	0.302375	0.498423	72.3997		2.62975	0.0867563	0.165263	-0.172907	-0.198975	0.186651	0.263606	79.2426		2.95128	-0.0854259	-0.0199619	-0.0647768	0.160076	0.0877272	0.172686	84.9671		2.93736	0.0517528	0.022966	-0.152764	0.0393974	0.0566196	0.157762	86.7542		2.04789	-0.233848	0.0390812	0.365798	0.376843	0.237091	0.525184	76.2851		2.67681	-0.0738739	-0.297476	0.232568	0.344174
3.05045	-0.347013	-0.278819	0.533479	0.309342	0.445149	0.616679	63.5671		2.62975	0.127277	0.114481	-0.183841	-0.16532	0.171188	0.247241	80.1431		2.95475	0.0260947	0.395809	-0.0571463	-0.424963	0.396668	0.428789	66.6299		2.94932	-0.12745	0.0414137	0.312218	-0.0683059	0.13401	0.319603	82.2986		2.0604	-0.21115	-0.556854	0.67166	0.12849	0.595542	0.68384	53.4487		2.68402	-0.122634	-0.339039	0.155589	0.510141
3.05254	-0.215879	-0.103289	0.465268	0.285861	0.239316	0.546068	76.1538		2.63319	-0.126347	0.107284	0.314822	-0.0734313	0.165751	0.323272	80.4591		2.95475	0.177886	-0.0685677	-0.213563	0.214513	0.190644	0.302696	79.0096		2.95269	0.107307	0.0372433	-0.0815076	-0.0564498	0.113586	0.0991467	83.4779		2.0642	-0.0984247	-0.15565	0.239945	0.418637	0.184159	0.482525	79.3879		2.69088	-0.0920148	-0.380999	0.200492	0.566069
3.06501	-0.306366	-0.147739	0.520485	0.308857	0.340128	0.605225	70.1153		2.63319	0.0489611	-0.049026	0.0768618	0.0602668	0.0692873	0.0976721	86.0269		2.95601	0.119667	-0.133253	-0.19939	0.261229	0.1791	0.328629	79.6827		2.95269	0.0083747	0.0587233	0.0132582	-0.0683933	0.0593175	0.0696665	86.5994		2.06889	-0.27441	-0.360201	0.311541	0.304723	0.45282	0.435791	63.0753		2.69299	0.202119	0.0657811	-0.181094	-0.0605153
3.07212	-0.140202	0.0725861	0.298447	0.0529121	0.157878	0.303101	80.9163		2.63456	-0.11342	0.0796079	0.251408	-0.119509	0.138569	0.278368	82.0349		2.96446	0.367709	0.306981	-0.589965	0.172076	0.479007	0.614548	61.3795		2.95406	-0.142556	0.0164045	0.114578	-0.0747476	0.143497	0.136804	81.7498		2.06923	-0.487077	-0.125682	0.636796	0.331661	0.503031	0.717989	59.7993		2.69299	0.132552	0.100691	-0.250185	-0.0919255
3.07273	-0.230367	-0.335479	0.252191	0.2178	0.406958	0.333222	65.9861		2.64552	0.0906057	0.0712983	-0.210656	-0.116373	0.115295	0.240662	83.3794		2.9655	0.270416	0.0559932	-0.486633	-0.117632	0.276152	0.500648	73.9693		2.95899	-0.140496	0.0415625	0.249169	-0.0745857	0.146515	0.260093	81.575		2.09221	0.0383808	-0.488969	0.441761	0.36462	0.490473	0.572801	60.6283		2.69827	0.0217919	-0.28882	-0.061505	0.327598
3.07461	-0.328061	-0.267962	0.4869	0.321941	0.423589	0.58371	64.9386		2.6536	0.0230671	0.0595195	0.205087	-0.0718886	0.063833	0.217321	86.3401		2.96964	0.186794	0.514591	-0.123353	-0.747704	0.547445	0.757811	56.8081		2.95899	-0.139515	0.0405633	0.249169	-0.0745857	0.145292	0.260093	81.6458		2.1184	0.0126779	-0.0108127	-0.0255951	0.239052	0.0166626	0.240418	89.0453		2.70206	0.147357	-0.0627477	-0.318123	0.0345399
3.07461	-0.0769804	-0.129555	0.190082	0.313581	0.1507	0.366693	81.3325		2.66085	-0.0826958	0.297091	-0.0769333	-0.411237	0.308386	0.418371	72.038		2.97088	0.235029	0.0886714	-0.294271	0.185745	0.2512	0.347989	75.4515		2.95899	0.0405622	0.0885434	-0.18572	-0.200021	0.0973921	0.272947	84.411		2.13803	-0.314246	-0.0997031	0.597953	0.0580821	0.329684	0.600767	70.7504		2.70506	0.0474816	-0.237036	-0.0709279	0.240895
3.10627	0.0980411	-0.362488	-0.147889	0.697104	0.375512	0.712618	67.944		2.66443	-0.0125311	-0.106614	0.153373	-0.0816316	0.107348	0.173744	83.8375		2.98075	0.274592	-0.031983	-0.358293	0.159163	0.276448	0.392055	73.9517		2.9638	-0.182721	0.0524302	0.218653	0.0416533	0.190095	0.222585	79.0417		2.14355	-0.364395	-0.139503	0.587221	0.135983	0.390185	0.60276	67.034		2.71098	-0.0509377	-0.211828	0.26337	0.156239
3.13661	0.0631797	-0.166337	0.0194736	0.354216	0.177932	0.354751	79.7507		2.66535	0.120048	0.228509	-0.0197464	-0.256447	0.258124	0.257206	75.0413		2.98213	0.159506	-0.103376	-0.262449	0.206442	0.190076	0.333913	79.0428		2.96663	-0.190883	-0.0195236	0.270819	-0.0752543	0.191879	0.28108	78.9375		2.16296	-0.438564	0.0166361	0.584608	0.399579	0.438879	0.708117	63.9676		2.71104	-0.125637	-0.284168	0.214169	0.154315
3.13801	0.0782334	-0.227754	-0.124086	0.278399	0.240816	0.304801	76.0653		2.66805	0.0685692	0.130185	0.0077213	-0.0477381	0.147139	0.0483585	81.5388		2.98213	0.0278019	-0.077939	-0.198309	-0.0527524	0.0827493	0.205205	85.2534		2.96663	-0.00200694	-0.17172	-0.107027	0.0799114	0.171732	0.133569	80.1115		2.17654	-0.336035	0.0442501	0.420161	0.522817	0.338936	0.670726	70.1879		2.71112	-0.0893101	-0.350276	0.0905151	0.382141
3.13846	0.082315	-0.191299	-0.128857	0.324476	0.208257	0.349126	77.9798		2.66805	0.0765201	-0.0209197	-0.349163	-0.0860409	0.0793282	0.359608	85.4501		2.99458	0.234329	0.10452	-0.225617	-0.316115	0.256582	0.388371	75.1326		2.97431	0.0905265	0.00492356	-0.165386	-0.0398108	0.0906602	0.17011	84.7984		2.18478	-0.445934	0.140288	0.646645	-0.196382	0.46748	0.675808	62.1292		2.71322	0.0547595	-0.10504	0.22521	0.0170074
3.15717	0.208065	-0.117217	-0.289348	0.338234	0.238812	0.445111	76.1836		2.67165	-0.192417	-0.0212238	0.198749	-0.052672	0.193584	0.20561	78.838		3.01369	0.0856107	-0.071852	-0.292437	0.0845278	0.111767	0.304408	83.5828		2.98161	0.00618251	0.146372	-0.119243	-0.0628514	0.146502	0.134793	81.5757		2.21877	-0.0285555	-0.255051	0.181672	0.402254	0.256645	0.441376	75.1289		2.71548	0.00948252	-0.0180646	-0.15377	0.0147573
3.16047	-0.0281427	0.123017	-0.21313	0.127896	0.126195	0.248559	82.7502		2.6727	-0.040014	0.110838	0.090912	-0.0963547	0.11784	0.132473	83.2326		3.02319	0.256387	0.10967	-0.42268	-0.111877	0.278858	0.437236	73.8079		2.98181	0.0934713	0.109846	-0.0202615	-0.0618915	0.144233	0.0651236	81.7072		2.21913	-0.369014	-0.0239729	0.548294	0.306715	0.369792	0.628252	68.2972		2.71622	0.0794535	0.0728981	-0.199733	-0.0657186
3.17253	-0.374747	-0.158669	0.495239	0.331339	0.406953	0.595858	65.9864		2.67522	0.0938456	0.0818316	-0.217385	-0.21778	0.124513	0.307709	82.8474		3.02319	0.0643758	-0.0846717	-0.220992	0.261399	0.106365	0.342297	83.8942		2.98181	0.0323456	-0.073406	-0.136153	0.145364	0.0802164	0.199169	85.399		2.23093	-0.322284	-0.429244	0.500267	0.295778	0.536766	0.581164	57.5362		2.71921	-0.0641743	-0.135533	0.193583	0.232337
3.18173	-0.280839	-0.16187	0.445313	0.368696	0.324148	0.578135	71.086		2.68076	-0.0317467	-0.0412777	0.0464695	0.0525245	0.052074	0.0701301	87.015		3.02732	-0.0656781	0.165727	-0.00103477	-0.198468	0.178267	0.198471	79.7312		2.9821	0.0537495	0.0481356	-0.0453401	-0.101129	0.0721529	0.110828	85.8623		2.2342	-0.439464	0.0374895	0.662081	0.115676	0.44106	0.67211	63.8285		2.7205	-0.0927773	-0.22084	0.219061	0.226125
3.18257	-0.368653	-0.0714888	0.563819	0.305545	0.37552	0.641287	67.9435		2.68447	0.211213	-0.00834813	-0.371236	-0.0926275	0.211378	0.382617	77.7969		3.03004	0.133087	0.0179268	-0.248375	0.172062	0.134289	0.302152	82.2825		2.98719	0.0136332	0.0927674	0.256772	-0.0464687	0.0937638	0.260943	84.6198		2.23457	-0.291377	-0.305569	0.500831	0.20739	0.422224	0.542072	65.0249		2.72986	0.0268566	0.000733748	-0.145857	-0.132444
3.18835	-0.264656	-0.160492	0.416244	0.374601	0.309516	0.559987	71.9699		2.68866	0.098927	0.111771	-0.0612619	-0.294483	0.149263	0.300788	81.4158		3.03351	0.0478987	0.0119192	-0.0177628	-0.00182985	0.0493595	0.0178568	87.1708		2.98804	0.237592	0.104415	-0.446646	-0.0463196	0.259524	0.449042	74.9582		2.27082	-0.131473	-0.0968844	0.17013	0.259957	0.163315	0.310679	80.6007		2.73074	0.0985511	0.114747	-0.102875	-0.16623
3.18885	0.10606	-0.130981	-0.187138	0.300045	0.168537	0.353621	80.2972		2.69585	0.275251	-0.0558324	-0.447186	0.0657752	0.280856	0.451998	73.6887		3.03836	0.0566839	0.173868	-0.162269	-0.0833654	0.182874	0.182431	79.4628		2.98804	-0.131379	0.0259174	0.247795	0.233328	0.133911	0.340359	82.3044		2.27678	-0.471927	-0.324372	0.615839	0.283111	0.572654	0.677797	55.0645		2.73235	0.123727	-0.0754235	-0.223983	0.0299506
3.21489	0.115644	-0.182358	-0.170571	0.403125	0.215935	0.437727	77.5296		2.69763	0.240028	-0.0451446	-0.27479	-0.0189488	0.244236	0.275442	75.8633		3.05101	0.375354	0.173902	0.0594323	-0.105991	0.413682	0.121516	65.5637		2.98813	-0.0990118	0.0276187	0.112141	-0.118991	0.102792	0.163507	84.1		2.27912	-0.33332	-0.168835	0.549979	0.236191	0.373641	0.598551	68.0597		2.73235	0.0257001	-0.140068	-0.0551556	0.231804
3.22449	-0.240996	-0.256153	0.383885	0.318752	0.351701	0.49897	69.4086		2.70732	-0.0844902	0.0401246	-0.0761886	-0.053219	0.0935338	0.0929353	84.6331		3.0518	0.0938857	0.0806954	-0.183962	-0.060695	0.123799	0.193716	82.8886		2.98813	-0.025213	0.00816092	0.0903111	-0.0182847	0.0265008	0.0921435	88.4814		2.3079	-0.209952	0.0817685	0.318392	-0.169779	0.225313	0.36083	76.9787		2.73778	0.0938991	-0.247632	-0.0356773	0.336308
3.24375	0.294276	-0.228627	-0.489474	0.298762	0.372651	0.573448	68.1208		2.70732	0.0267992	-0.0148202	0.047568	-0.00445162	0.0306241	0.0477758	88.2451		3.05473	0.173887	0.0519786	-0.189506	-0.134578	0.18149	0.23243	79.5434		2.98905	-0.225075	0.046845	0.332215	-0.0680794	0.229898	0.339119	76.7089		2.31321	-0.206004	-0.0365119	-0.0451355	0.221454	0.209214	0.226007	77.9237		2.7408	0.196639	-0.161555	-0.413938	0.219793
3.25184	-0.154131	-0.152165	0.223857	0.298982	0.216588	0.3735	77.4913		2.70851	0.0454669	0.0377795	-0.0269048	-0.0595347	0.0591146	0.0653319	86.611		3.06028	0.220039	-0.15594	-0.153912	0.184054	0.269693	0.239926	74.354		2.98905	-0.0238333	0.053202	0.028627	-0.0963156	0.0582965	0.10048	86.658		2.32364	-0.238283	-0.205133	0.549389	0.124009	0.314418	0.563211	71.6743		2.74099	0.139357	-0.0315956	-0.206966	0.0480218
3.26933	-0.261081	-0.199446	0.440204	0.420298	0.328545	0.60863	70.8195		2.70867	-0.326928	0.0909807	0.459281	-0.0368536	0.339351	0.460757	70.1627		3.06067	0.172084	0.227614	-0.304706	-0.18365	0.285344	0.355771	73.4206		2.99174	0.0894302	-0.0950933	-0.21467	0.181858	0.130539	0.281346	82.4992		2.32499	-0.227714	-0.067623	0.308544	0.0306863	0.237543	0.310067	76.2584		2.74099	0.127823	-0.0248243	-0.17517	0.0665563
3.30342	-0.0222405	0.14222	0.190827	-0.113258	0.143949	0.221906	81.7236		2.70867	0.0273785	0.0334633	0.0143201	-0.0718323	0.0432363	0.0732458	87.522		3.06786	0.118983	0.488717	0.0285941	-0.765308	0.502992	0.765842	59.8018		2.99174	-0.0831371	0.0512851	0.0421223	-0.0314766	0.0976829	0.0525838	84.3942		2.33468	-0.523691	-0.0892732	0.695237	0.484951	0.531246	0.847663	57.9103		2.74099	0.0862188	-0.0393125	-0.158931	0.047394
3.31524	0.0977152	-0.0408351	-0.0277198	0.0903734	0.105905	0.094529	83.9207		2.71884	0.101509	0.0707749	-0.116467	-0.140263	0.123746	0.182313	82.8916		3.07426	0.161565	-0.0462512	-0.174809	0.00241055	0.168055	0.174826	80.3253		2.99339	-0.282933	0.13318	0.339874	-0.185422	0.31271	0.387163	71.7774		2.33736	-0.30605	-0.00118512	0.488836	0.125303	0.306052	0.50464	72.1785		2.74483	-0.0423197	-0.134889	0.192555	0.460385
3.31557	-0.162418	-0.178055	0.438852	0.271587	0.241005	0.516091	76.0542		2.72947	-0.0458741	-0.206023	0.00355776	0.25519	0.211068	0.255215	77.815		3.07426	0.0278134	0.0925594	-0.0660421	0.0468267	0.0966479	0.0809586	84.4538		2.99681	0.0517598	-0.173554	-0.163433	0.261463	0.181108	0.30834	79.5657		2.35535	-0.427554	-0.300765	0.533547	0.304914	0.522745	0.614528	58.4834		2.74672	-0.000338627	0.0590928	0.0536732	-0.154477
3.32879	-0.27451	-0.253623	0.669107	0.285815	0.373739	0.727595	68.0536		2.73205	0.0739571	0.248873	-0.115766	-0.264248	0.25963	0.288494	74.9519		3.08409	-0.0333397	-0.00170411	0.133351	0.00839143	0.0333833	0.133615	88.0869		2.99681	0.0308313	-0.0748005	-0.136153	0.145364	0.0809054	0.199169	85.3594		2.38061	-0.144425	-0.308461	0.421927	-0.173025	0.340597	0.456026	70.0867		2.7468	-0.0672144	0.0515404	-0.00388228	-0.0598422
3.32963	-0.196449	-0.22897	0.489259	0.283883	0.301694	0.565653	72.4406		2.73205	0.0575482	0.00492366	0.203873	0.0194923	0.0577584	0.204803	86.6888		3.0867	-0.22697	0.103706	0.266146	-0.149048	0.24954	0.30504	75.5497		3.00242	0.0689205	0.0319022	-0.149176	0.0205036	0.075946	0.150578	85.6444		2.39564	-0.203791	-0.295964	0.453917	0.133821	0.359341	0.473232	68.9403		2.75344	0.099135	-0.276427	-0.164782	0.285492
3.33315	-0.331613	-0.0772012	0.445734	0.186193	0.340481	0.483059	70.0938		2.7332	0.393582	0.215727	-0.473039	-0.323451	0.448826	0.573051	63.3316		3.0867	0.0648801	-0.0862025	-0.220992	0.261399	0.10789	0.342297	83.8063		3.00826	-0.260069	-0.105595	0.388218	0.038786	0.280688	0.39015	73.6987		2.4006	-0.17224	-0.277992	0.679965	0.232385	0.327026	0.718579	70.9116		2.75995	-0.0673256	-0.285903	0.0452186	0.357969
3.33461	-0.314088	-0.182431	0.485903	0.362183	0.363225	0.606035	68.7016		2.73395	0.116385	0.0750269	0.0245959	-0.0785292	0.138472	0.0822909	82.0406		3.09021	0.196872	-0.137197	-0.477462	0.0626527	0.239961	0.481555	76.1157		3.00826	0.141324	0.0677765	-0.152584	-0.0825227	0.156736	0.17347	80.9825		2.40268	-0.463492	-0.255755	0.62968	0.432959	0.529373	0.764166	58.0369		2.75995	-0.0491287	-0.22512	0.0190391	0.28324
3.33824	0.255856	-0.16883	-0.371996	0.347609	0.306538	0.509129	72.1493		2.74	0.111092	0.0474753	-0.489641	0.0469739	0.120811	0.491889	83.0611		3.09021	0.176229	0.0925419	-0.0661069	-0.203798	0.19905	0.214252	78.5186		3.00826	-0.0704522	0.046444	0.0629648	0.0697315	0.0843834	0.0939524	85.1594		2.41223	-0.431324	-0.110551	0.623898	0.208734	0.445266	0.65789	63.5596		2.76253	-0.0177683	-0.20838	-0.0207436	0.322475
3.34477	-0.327149	-0.166175	0.491006	0.287567	0.366934	0.569018	68.4733		2.74022	-0.0957562	-0.225507	0.149947	0.0719722	0.244995	0.166325	75.8184		3.09501	0.263973	-0.0397861	-0.147944	-0.0543325	0.266955	0.157605	74.5169		3.01065	0.142146	0.0927849	-0.263892	-0.133003	0.169748	0.295515	80.2268		2.4177	0.0577314	-0.361092	0.208921	-0.014274	0.365678	0.209408	68.5507		2.76768	-0.149323	-0.283495	0.186214	0.369272
3.34508	-0.02062	-0.312164	-0.0835806	0.560766	0.312844	0.56696	71.7693		2.74175	-0.145278	-0.128731	0.10619	0.0981371	0.194106	0.144594	78.8075		3.09501	0.0611271	0.0303782	-0.146754	-0.000507944	0.0682595	0.146755	86.086		3.01204	-0.186706	-0.00269487	0.324363	0.0833169	0.186726	0.334893	79.2382		2.41819	-0.234368	0.14647	0.487499	0.177457	0.276373	0.518792	73.9562		2.76882	0.0239734	-0.0132395	-0.0609173	0.0154628
3.34827	0.0422438	-0.39528	-0.228851	0.527886	0.397531	0.575358	66.5761		2.74607	-0.0981991	-0.221754	0.149947	0.0719722	0.242524	0.166325	75.9644		3.10235	0.216738	-0.0336216	-0.217683	-0.0590348	0.21933	0.225546	77.3303		3.01204	0.0517157	-0.00588753	-0.174612	0.0186817	0.0520498	0.175608	87.0164		2.42295	-0.167284	-0.266715	0.310655	0.44603	0.314834	0.543552	71.6492		2.77245	-0.029191	-0.00413568	0.0142225	-0.0667512
3.35476	0.126188	-0.109468	-0.235133	0.0339894	0.167053	0.237577	80.3835		2.74709	0.304884	-0.029566	-0.423043	-0.0475203	0.306314	0.425703	72.1628		3.11531	-0.0572437	0.21052	-0.0932506	0.0343845	0.218164	0.099388	77.3988		3.01478	0.0794707	0.00327972	-0.0778134	-0.0425542	0.0795383	0.0886893	85.438		2.42299	-0.0790783	-0.0172997	0.0123673	0.419583	0.0809485	0.419765	85.3569		2.78195	0.0820687	0.109443	-0.171457	-0.090979
3.36273	-0.177023	0.00545082	0.347415	0.142395	0.177107	0.375465	79.7987		2.74709	-0.00699655	0.151761	0.126703	0.0127612	0.151923	0.127344	81.2616		3.12404	0.0560151	0.302454	-0.0449208	-0.636121	0.307597	0.637705	72.0855		3.01478	0.0492244	-0.0361458	-0.171657	0.0617106	0.0610701	0.182413	86.4988		2.44724	0.0861685	0.043531	-0.323562	0.207381	0.09654	0.384317	84.46		2.78195	0.0605737	-0.00784264	-0.052087	-0.0273225
3.36429	-0.294756	-0.236321	0.479376	0.337902	0.377794	0.586498	67.8029		2.75804	0.258983	0.241516	-0.282858	-0.356201	0.354121	0.454849	69.2604		3.12658	0.0368269	-0.245702	-0.0921213	0.428181	0.248447	0.437978	75.6144		3.01914	0.0393117	-0.168945	-0.123057	0.253455	0.173458	0.281749	80.011		2.47344	-0.433221	-0.245268	0.598849	0.317311	0.497832	0.677721	60.1433		2.78379	0.0975056	-0.0617971	-0.219747	0.192525
3.38971	-0.266105	0.0126982	0.343108	-0.0472961	0.266408	0.346352	74.5494		2.76	-0.0397567	0.281508	0.0151361	-0.371345	0.284302	0.371653	73.4829		3.1365	0.0664891	-0.079585	-0.220992	0.261399	0.103704	0.342297	84.0475		3.02159	0.0307551	-0.0261088	-0.145985	0.0887713	0.0403428	0.170856	87.6879		2.47987	-0.23601	-0.401183	0.656982	0.303211	0.465455	0.723576	62.2603		2.78379	0.0289769	0.0430097	-0.0858288	-0.0678338
3.41267	-0.223921	-0.225258	0.279121	0.309778	0.317619	0.416979	71.481		2.76089	0.268273	0.0688075	-0.272853	-0.212155	0.276957	0.345628	73.9213		3.14264	0.153889	-0.0844184	-0.267741	0.0937197	0.175523	0.28367	79.8909		3.02432	-0.184036	0.0338669	0.307038	-0.0481754	0.187126	0.310794	79.2149		2.48933	-0.277474	-0.118304	0.483511	0.333631	0.301641	0.587446	72.4438		2.78414	-0.00593532	-0.0595046	0.0298643	0.0799455
3.41594	0.153086	-0.178279	-0.398075	0.377481	0.234987	0.548594	76.4092		2.76089	0.25164	0.0660754	-0.394516	-0.0726377	0.26017	0.401148	74.9198		3.14287	-0.0132812	0.0782585	0.0624956	-0.0271234	0.0793775	0.0681277	85.4472		3.02432	0.0141902	0.0706854	-0.260502	-0.0519965	0.0720957	0.265641	85.8656		2.4981	-0.507688	0.241934	0.692094	0.203788	0.562387	0.721473	55.7789		2.79085	-0.0490364	-0.302316	0.115397	0.389469
3.41742	-0.154307	-0.319594	0.400056	0.461964	0.354896	0.61111	69.2129		2.76326	0.114712	-0.0743447	-0.195252	0.12993	0.136696	0.234532	82.1433		3.14287	-0.0620176	0.00241977	-0.154962	0.126316	0.0620648	0.199923	86.4417		3.02551	-0.22903	0.0019157	0.264956	-0.0638222	0.229038	0.272535	76.7596		2.50558	-0.19582	-0.445758	0.303887	0.557141	0.486873	0.634628	60.8647		2.79945	0.194972	-0.120404	-0.329851	0.0832813
3.45338	0.0996441	-0.0460263	-0.0226757	0.371689	0.109761	0.37238	83.6985		2.76897	0.0864457	-0.0108772	-0.206193	-0.0574593	0.0871273	0.214049	85.0016		3.14704	0.253236	0.349209	-0.379051	-0.530394	0.431365	0.651918	64.4458		3.02635	-0.197794	0.00713126	0.273445	-0.0152213	0.197923	0.273868	78.5845		2.50691	-0.250558	-0.136318	0.295434	0.131264	0.28524	0.323282	73.4268		2.79945	-0.218358	0.0412482	0.452799	-0.0818672
3.46621	0.0472612	-0.0449965	-0.276143	0.280871	0.0652557	0.393883	86.2585		2.77606	-0.272298	0.0317443	0.329745	-0.0892728	0.274143	0.341616	74.0891		3.15645	0.0140393	0.286802	-0.0719167	-0.371296	0.287145	0.378196	73.3129		3.02635	-0.123969	0.0261947	0.181405	-0.0592769	0.126706	0.190845	82.7207		2.51078	-0.176333	-0.251253	0.240595	0.291979	0.306955	0.378336	72.1242		2.81035	-0.111594	-0.128138	0.080978	0.106034
3.47633	0.0827489	-0.224201	-0.222333	0.436699	0.238985	0.490038	76.1734		2.77606	0.211637	-0.153134	-0.191007	0.292181	0.261228	0.349075	74.8571		3.17044	0.0790535	-0.0222132	-0.301876	0.0682375	0.0821151	0.309492	85.2898		3.02688	0.0746287	0.0939439	-0.155654	-0.135128	0.119979	0.206126	83.1091		2.51664	-0.119427	-0.242454	0.242701	0.190536	0.270272	0.308558	74.3195		2.81131	0.0648753	0.0667125	-0.0542972	0.0180414
3.51189	-0.0690429	-0.167422	0.168248	0.368538	0.1811	0.405126	79.5662		2.77836	0.173843	0.0257666	-0.208878	-0.0844132	0.175743	0.22529	79.8781		3.17129	0.114664	0.364207	-0.0713572	-0.594098	0.381831	0.598368	67.5529		3.02952	-0.237348	0.0713756	0.301688	-0.0604484	0.247847	0.307685	75.6498		2.52109	-0.176832	0.287003	0.314606	-0.232421	0.337106	0.391148	70.2993		2.81131	0.0260356	-0.00932764	-0.0915014	-0.121549
3.51539	-0.1782	-0.215174	0.482521	0.3721	0.279384	0.609332	73.7766		2.78426	-0.0472852	-0.0465917	0.0445209	0.0831346	0.0663828	0.0943052	86.1937		3.17151	0.168351	-0.0212444	-0.123124	0.0594158	0.169687	0.136711	80.2304		3.02952	0.107766	-0.00131429	-0.180879	0.0186206	0.107774	0.181835	83.813		2.52351	-0.407658	-0.26852	0.615415	0.435488	0.488147	0.753914	60.7811		2.81157	0.144442	0.133948	-0.207995	-0.178072
3.54256	0.177342	-0.135422	-0.37934	0.259181	0.223136	0.459427	77.1067		2.78426	-0.0386985	-0.00323238	-0.0248177	-0.0385532	0.0388333	0.0458504	87.7745		3.17925	0.0400198	0.0643922	-0.0819434	-0.0396298	0.0758152	0.0910233	85.6519		3.03585	0.163885	-0.19492	-0.135923	-0.0712516	0.254661	0.153466	75.2465		2.54054	0.233207	0.38678	0.57634	0.272932	0.451646	0.637699	63.1507		2.81616	-0.0459497	-0.0392213	0.0817754	0.000336689
3.54395	-0.0527786	-0.214501	0.446934	0.592185	0.220898	0.741912	77.2382		2.78539	-0.144272	-0.135611	0.270184	0.148002	0.198002	0.308065	78.5799		3.18077	0.181887	0.37561	-0.0734383	-0.770663	0.417331	0.774155	65.3338		3.03638	0.0532612	-0.0603696	-0.117912	0.147047	0.0805062	0.188483	85.3823		2.59245	-0.16937	-0.341368	0.638279	0.169076	0.381075	0.660293	67.5997		2.817	-0.144364	-0.261453	0.141664	0.375167
3.54985	-0.155426	-0.179455	0.184411	0.319937	0.237405	0.36928	76.2666		2.78919	0.346635	0.0207283	-0.481463	-0.11181	0.347254	0.494275	69.6805		3.18353	0.222954	-0.158621	-0.240284	0.208798	0.273622	0.318328	74.1201		3.03638	0.000938572	-0.0258508	-0.0888666	0.0884115	0.0258678	0.125355	88.5177		2.60242	-0.302007	-0.144143	0.526068	0.275059	0.334642	0.593637	70.4492		2.81904	-0.155978	-0.135105	0.247925	0.0704513
3.55422	-0.104128	-0.0947081	0.202761	0.287721	0.140756	0.351987	81.9084		2.78919	-0.0387187	0.18639	0.170673	-0.226099	0.190369	0.283284	79.0257		3.18707	-0.371309	0.217261	0.263516	-0.207537	0.4302	0.335429	64.5197		3.03638	-0.00803371	0.0204309	1.35347e-05	-0.101725	0.0219536	0.101725	88.742		2.60455	-0.403755	-0.21945	0.688834	0.307551	0.459539	0.754374	62.6426		2.82	-0.096445	-0.155616	0.264978	0.173533
3.56357	-0.419073	-0.210637	0.488019	0.309189	0.469031	0.57772	62.0286		2.80401	0.104228	-0.203806	-0.143827	0.137383	0.228911	0.198897	76.767		3.21036	0.314073	0.0868636	-0.324063	-0.0294281	0.325863	0.325397	70.9821		3.03684	0.0636708	-0.0157941	-0.116165	0.0245444	0.0656005	0.11873	86.2387		2.6141	-0.532509	-0.0974488	0.70395	0.34816	0.541352	0.785341	57.2243		2.8265	0.192946	-0.078448	-0.179215	-0.0934117
3.57197	-0.322787	-0.168645	0.51954	0.346598	0.364188	0.624541	68.6424		2.81256	-0.0270103	0.220497	0.0688538	-0.41347	0.222145	0.419164	77.1649		3.21117	0.0864117	-0.157325	0.0574123	0.227579	0.179494	0.234709	79.6597		3.03684	-0.0204237	0.0621303	-0.0585184	-0.169148	0.0654011	0.178985	86.2501		2.61671	-0.505039	-0.00739979	0.640801	0.343594	0.505093	0.727106	59.6625		2.83856	-0.0751473	-0.218584	0.0270023	0.264319
3.5884	0.157822	-0.126193	-0.243324	0.203532	0.20207	0.317225	78.3419		2.81725	0.235136	0.0679112	-0.382194	-0.142778	0.244747	0.407992	75.8331		3.21311	0.326175	-0.20955	-0.251925	0.129258	0.387687	0.28315	67.1893		3.03778	0.0332043	-0.0214639	-0.12114	0.0237541	0.0395376	0.123447	87.7341		2.6254	-0.421936	-0.0984643	0.426713	0.113892	0.433272	0.44165	64.3246		2.84618	-0.0825535	-0.235363	0.118288	0.322392
3.59245	-0.020899	-0.183646	0.10695	0.357835	0.184831	0.373476	79.3487		2.82972	0.163069	-0.0736965	-0.104698	-0.0317095	0.178949	0.109395	79.6915		3.21812	0.194067	0.035922	-0.268838	-0.0116041	0.197363	0.269088	78.6172		3.05477	-0.00449202	0.113045	-0.092073	-0.167655	0.113135	0.191273	83.504		2.63089	-0.324737	0.0198577	0.615952	0.25223	0.325343	0.665595	71.0136		2.84718	-0.033664	-0.315034	0.0834646	0.522629
3.6048	-0.186311	-0.112894	0.246299	0.306745	0.217846	0.39339	77.4175		2.83069	0.246246	0.208108	-0.0607372	-0.0202099	0.322407	0.0640113	71.1915		3.2258	0.0252595	0.179867	0.010581	-0.127023	0.181632	0.127463	79.5351		3.06426	-0.182158	0.0364615	0.232591	-0.0667781	0.185771	0.241988	79.2939		2.63897	-0.155135	-0.109028	0.497407	0.41204	0.189615	0.645902	79.0697		2.85142	0.134999	0.0234936	-0.222965	-0.0228075
3.64444	-0.186339	-0.124497	0.392013	0.0972034	0.224102	0.403885	77.0499		2.83069	-0.129983	0.0705585	0.194688	-0.18288	0.147899	0.267111	81.4948		3.23172	-0.0388385	0.217422	0.0114976	-0.382242	0.220864	0.382415	77.2402		3.0647	0.0237934	-0.0378411	-0.0514937	0.0955341	0.0446998	0.108528	87.438		2.66201	-0.249595	0.0529927	0.31326	-0.157151	0.255159	0.350469	75.217		2.85148	0.0195264	-0.233585	-0.0899293	0.264692
3.65477	-0.312186	-0.18191	0.4729	0.257553	0.361319	0.538486	68.8188		2.8321	-0.0701429	0.143028	0.0857479	-0.227958	0.159301	0.243552	80.8337		3.23193	0.0839202	0.229968	-0.269522	-0.158843	0.244802	0.312846	75.8299		3.06778	0.0374325	-0.128064	-0.0945442	0.19803	0.133422	0.219441	82.3326		2.66503	-0.0848281	0.249553	0.294675	-0.265394	0.263576	0.39657	74.7176		2.85148	0.0037926	0.0064697	-0.0345335	-0.118851
3.68062	0.104516	-0.138455	-0.0368478	0.263015	0.173475	0.265584	80.0101		2.8321	0.0544726	-0.0526048	0.0368923	-0.106565	0.0757267	0.11277	85.657		3.23193	0.021896	-0.152239	-0.134092	0.286611	0.153806	0.316428	81.1525		3.06888	0.143041	-0.0594709	-0.180491	0.106696	0.154911	0.209669	81.0883		2.67146	-0.505291	-0.208182	0.68235	0.333375	0.546497	0.759434	56.873		2.85195	-0.155242	-0.0111892	0.228265	-0.0377095
3.68506	-0.334914	-0.149731	0.463049	0.338725	0.366861	0.573715	68.4778		2.83339	-0.0559306	-0.0568547	0.0753222	-0.108855	0.0797539	0.132374	85.4256		3.23193	0.108555	0.0703226	-0.022125	-0.0330077	0.129342	0.0397369	82.5684		3.06943	0.127878	0.0337997	-0.206942	-0.0213844	0.132269	0.208044	82.3993		2.6887	-0.336298	0.252014	0.460762	-0.419164	0.420247	0.622897	65.1498		2.85644	0.0694967	-0.157525	-0.149404	0.202714
3.68506	0.0748025	-0.324188	-0.286359	0.554305	0.332706	0.623904	70.5669		2.83551	-0.192957	0.0840137	0.333313	-0.3248	0.210453	0.465395	77.8511		3.23358	0.1561	-0.0123644	-0.245245	-0.117584	0.156589	0.271977	80.991		3.07273	-0.161912	0.0563716	0.326121	-0.0541061	0.171444	0.330579	80.1282		2.69122	-0.459714	-0.0351136	0.757785	-0.144238	0.461053	0.77139	62.5449		2.8593	-0.0210862	-0.0808048	0.131043	0.368448
3.69278	-0.265817	-0.409229	-0.319172	0.289502	0.487982	0.430909	60.7919		2.84084	0.0722164	-0.0970451	0.0659535	0.105227	0.120967	0.124188	83.0521		3.23545	0.0281287	0.127003	-0.221728	0.000898294	0.130081	0.22173	82.5258		3.07273	0.140193	0.0701389	-0.250449	-0.0313084	0.15676	0.252399	80.9811		2.69751	-0.14355	-0.059101	0.607195	0.373774	0.15524	0.713017	81.0693		2.86054	0.0853712	-0.00519979	-0.14074	-0.0896614
3.69278	-0.227881	-0.0311716	0.420114	0.336741	0.230003	0.538414	76.7027		2.85491	0.344759	-0.119757	-0.113159	-0.00629549	0.364967	0.113334	68.5945		3.24039	0.0577944	-0.0225724	-0.229687	0.212621	0.062046	0.312991	86.4427		3.07273	-0.00707197	-0.099213	-0.0779386	0.031268	0.0994648	0.0839769	84.2917		2.70946	-0.125407	0.0502011	0.41884	-0.140209	0.135081	0.441685	82.2367		2.86054	0.057636	0.0352578	-0.209886	-0.0236677
3.69278	-0.0670738	-0.0122357	0.199087	0.276366	0.0681807	0.340608	86.0905		2.85911	0.130062	0.0299942	-0.108848	0.0110755	0.133476	0.10941	82.3295		3.24573	0.12277	0.230199	-0.164111	-0.423217	0.260891	0.453921	74.8771		3.07365	0.0866516	0.0775421	-0.111191	-0.0959843	0.116281	0.146889	83.3225		2.70971	-0.355261	-0.0240351	0.629708	0.0416473	0.356073	0.631084	69.1408		2.86951	0.153355	-0.0125026	-0.232678	0.0069209
3.72135	0.0565742	-0.192916	-0.15149	0.472537	0.20104	0.496226	78.4022		2.86245	0.0481251	0.00273172	-0.0191965	0.0225396	0.0482025	0.0296064	87.2371		3.2494	0.0884715	0.0522517	-0.277496	-0.0114676	0.102749	0.277733	84.1025		3.07547	0.0819055	0.0317804	-0.119642	-0.0564951	0.087855	0.13231	84.9598		2.71561	-0.371113	-0.345273	0.349184	0.469995	0.506891	0.585512	59.5431		2.87165	-0.204191	-0.300869	0.146471	0.279395
3.72521	0.122889	-0.117355	-0.136761	0.499595	0.169923	0.517975	80.2166		2.86356	0.145057	0.0504581	-0.0906662	-0.0727603	0.153583	0.116252	81.1654		3.25745	0.216082	0.382838	-0.106035	-0.466362	0.43961	0.478264	63.921		3.07584	-0.0886647	0.0351699	0.142749	-0.0931097	0.0953852	0.170431	84.5265		2.72588	-0.113696	0.167001	0.286453	-0.100217	0.20203	0.303478	78.3443		2.8719	0.176775	0.0506289	-0.188217	-0.0121628
3.73678	0.121683	-0.139812	-0.256125	0.25975	0.185349	0.364788	79.3185		2.86386	0.102449	0.0416305	-0.127843	-0.0562386	0.110584	0.139666	83.651		3.26108	0.408847	0.0223395	-0.572111	-0.00988218	0.409457	0.572196	65.8293		3.08389	-0.131241	0.0493983	0.163704	-0.118504	0.14023	0.202094	81.9389		2.74812	-0.342476	-0.03015	0.565753	0.0623455	0.343801	0.569177	69.8914		2.8719	0.0320317	-0.121275	-0.142528	0.183524
3.73797	-0.18626	-0.220574	0.528351	0.305791	0.288697	0.610461	73.22		2.88062	0.225478	0.176993	0.269504	-0.135452	0.286648	0.301628	73.3426		3.2738	0.103295	-0.238978	-0.167788	0.345787	0.260346	0.384346	74.9094		3.08389	0.125693	0.0133982	-0.141542	-0.0957064	0.126405	0.170862	82.7381		2.74819	-0.2514	-0.208882	0.479248	0.40421	0.326854	0.626949	70.9221		2.8771	0.0965753	-0.146215	-0.150877	0.283989
3.76358	-0.224094	-0.180734	0.298883	0.34477	0.287894	0.456286	73.2681		2.88765	0.203814	-0.0523542	-0.111633	0.0901959	0.210431	0.143517	77.8524		3.2738	-0.263548	-0.0734487	0.10626	-0.0328437	0.273591	0.11122	74.1219		3.08389	0.0744648	0.0573752	-0.045856	-0.0396937	0.0940049	0.0606495	84.606		2.78027	-0.253956	0.344022	0.400953	-0.228906	0.427604	0.461694	64.6844		2.88	-0.0521192	-0.126214	0.217604	0.180471
3.77512	-0.242248	-0.168468	0.48454	0.278363	0.295069	0.558807	72.8383		2.89337	-0.07777	-0.0329664	0.0561428	-0.0362356	0.0844686	0.0668209	85.1545		3.27573	0.0014787	0.0430983	-0.0139469	0.041109	0.0431236	0.0434104	87.5284		3.08389	0.0302512	-0.0261092	-0.145985	0.0887713	0.0399603	0.170856	87.7098		2.78412	-0.221597	-0.14876	0.539502	0.220258	0.266898	0.582731	74.5202		2.88851	-0.147888	-0.362242	0.264466	0.558234
3.79987	-0.151598	-0.22087	0.433975	0.510797	0.267891	0.670259	74.4612		2.90009	0.0640651	-0.0989505	0.0659535	0.105227	0.117879	0.124188	83.2303		3.27783	-0.143685	0.205171	0.170783	-0.331648	0.25048	0.373038	75.4941		3.08482	0.0368846	0.0856984	0.146488	-0.0874756	0.0932989	0.170619	84.6466		2.78887	-0.393618	-0.127834	0.659497	0.25719	0.413855	0.707872	65.5527		2.88869	0.0407126	-0.102497	-0.0326531	0.237051
3.83839	-0.0910288	-0.00801306	-0.250671	0.259554	0.0913808	0.360838	84.757		2.90165	0.367233	0.115162	-0.544671	-0.225804	0.384867	0.589622	67.3645		3.28	0.0392887	0.160249	-0.31376	0.106231	0.164995	0.331255	80.503		3.08603	-0.134462	-0.0336201	0.225502	-0.00711563	0.138602	0.225614	82.0331		2.78993	-0.246515	-0.100384	0.614095	0.18947	0.26617	0.64266	74.5635		2.89417	-0.0980179	-0.0894133	0.230239	0.0621871
3.85549	0.00394601	0.0111482	0.0981957	0.0949515	0.0118259	0.136595	89.3224		2.90241	0.0184299	0.101586	0.078374	-0.161883	0.103244	0.179857	84.074		3.29158	0.0936078	-0.245092	-0.2346	0.365719	0.26236	0.434497	74.7899		3.0865	0.0934764	0.10935	-0.0202615	-0.0618915	0.143859	0.0651236	81.7288		2.79383	0.144768	0.00997408	0.0378308	0.0474215	0.145111	0.0606627	81.6563		2.89506	0.0717488	-0.276588	-0.0626786	0.378019
3.88962	-0.0215106	-0.139126	0.0546214	0.268667	0.140779	0.274163	81.9071		2.90241	-0.0561477	-0.0112624	0.147729	-0.0275889	0.0572661	0.150283	86.7171		3.29473	0.0401253	0.377428	-0.135314	-0.547644	0.379555	0.564113	67.6939		3.0865	-0.0133535	0.0370042	-0.111516	-0.00838909	0.0393399	0.111832	87.7454		2.82746	-0.268592	-0.00949158	0.46424	0.226066	0.26876	0.516357	74.4095		2.89506	0.157424	-0.0730414	-0.187754	0.0650389
3.89544	0.0903538	-0.151619	-0.192421	0.304723	0.176499	0.360391	79.8341		2.90496	-0.12462	-0.10099	0.160316	-0.0195781	0.160403	0.161507	80.7697		3.29494	0.422434	0.0796481	0.0924234	0.05395	0.429877	0.107017	64.5402		3.08754	-0.156359	0.0498761	0.264263	-0.14765	0.164122	0.302714	80.5538		2.82972	0.104218	-0.0510902	-0.264533	0.0827575	0.116067	0.277176	83.3348		2.89506	0.106551	-0.0360124	-0.132012	0.0389948
3.90168	0.0618967	-0.185212	-0.142026	0.371145	0.195281	0.397391	78.7388		2.90496	-0.0299212	0.00464226	0.114544	0.0507617	0.0302792	0.125288	88.2649		3.29663	0.0734585	-0.191272	0.0309701	0.353027	0.204893	0.354383	78.1768		3.09233	0.0638718	0.214952	-0.158927	-0.270157	0.224241	0.313437	77.0417		2.83414	-0.415236	-0.0432918	0.665307	0.342392	0.417487	0.748241	65.324		2.89589	-0.304042	-0.0447156	0.42861	-0.034668
3.91825	-0.175774	-0.277089	0.000974166	0.38824	0.328139	0.388241	70.8442		2.91094	0.0153411	0.0131025	0.369869	-0.120026	0.0201749	0.388857	88.844		3.3017	0.198848	0.354027	-0.207578	-0.495941	0.406049	0.53763	66.0431		3.09582	0.0690574	0.0949975	-0.0707106	-0.0174388	0.117446	0.0728292	83.2553		2.84816	-0.420456	0.166601	0.638131	-0.130193	0.45226	0.651277	63.1112		2.89589	-0.117635	-0.150999	0.15687	0.192485
3.92026	-0.275101	-0.1693	0.534337	0.326375	0.323022	0.626128	71.1542		2.91486	-0.0397375	-0.0104666	0.143778	-0.225777	0.0410928	0.267671	87.6449		3.30243	0.330708	0.0042573	-0.154922	0.129698	0.330736	0.202045	70.6866		3.09582	0.0286115	-0.0205116	-0.176593	0.0325714	0.0352043	0.179571	87.9825		2.85728	-0.369144	-0.293736	0.499431	0.0253281	0.47175	0.500073	61.852		2.89589	0.0286938	0.0490692	-0.0353745	-0.0461159
3.93392	0.186084	-0.189205	-0.22477	0.344921	0.265378	0.411694	74.6106		2.92082	-0.00153501	-0.233446	0.047959	-0.0299942	0.233451	0.056566	76.4996		3.30517	0.231944	-0.118505	-0.0676138	0.116804	0.260464	0.134962	74.9024		3.0969	0.0477542	0.0241869	-0.0534477	-0.0583432	0.0535301	0.0791239	86.9315		2.8603	-0.255111	0.256851	0.372329	-0.237782	0.362013	0.44178	68.7761		2.90084	0.0343511	0.0131205	-0.0643797	-0.106118
3.93857	-0.118688	-0.198941	-0.0244624	0.256125	0.231656	0.257291	76.6054		2.92219	0.134121	-0.163717	-0.195621	0.194676	0.211641	0.275982	77.7815		3.30615	0.222303	-0.106239	-0.414718	0.0112756	0.246384	0.414871	75.7363		3.10163	0.158139	0.0937332	-0.14724	-0.0934436	0.183831	0.174389	79.407		2.86516	-0.425522	-0.166942	0.577133	0.437164	0.457098	0.724013	62.8		2.90259	0.0872144	-0.115324	-0.132068	0.16217
3.95678	-0.228807	-0.225156	0.402084	0.210902	0.321011	0.454039	71.2759		2.92219	0.0495238	0.101986	-0.088726	-0.0283091	0.113374	0.0931327	83.4901		3.30615	0.0306145	0.0808664	0.00174085	0.227112	0.0864674	0.227118	85.0396		3.10163	-0.0642863	0.0534118	0.0993754	-0.10066	0.0835796	0.141449	85.2056		2.8744	-0.50782	-0.171594	0.530694	0.508876	0.536028	0.735249	57.5864		2.91117	-0.0773226	-0.156682	0.0513505	0.101766
3.97979	0.130536	-0.0197407	-0.367164	0.208529	0.13202	0.422248	82.4137		2.92219	0.0889885	0.0589038	0.0342559	-0.15933	0.106717	0.16297	83.8739		3.30615	-0.054709	-0.102882	0.0739006	0.34815	0.116524	0.355907	83.3085		3.10163	-0.0420299	-0.00578606	0.0310141	-0.0284342	0.0424263	0.0420758	87.5684		2.88187	-0.109468	-0.348335	0.114775	0.500611	0.365131	0.5136	68.5844		2.91532	0.0784882	-0.0249702	-0.101489	0.0977853
3.97979	0.116972	-0.0555178	-0.314447	0.355205	0.129479	0.474392	82.5605		2.92315	-0.0123858	0.0324221	0.0327414	-0.0787651	0.0347074	0.0852991	88.011		3.32122	0.454713	0.118511	-0.605456	-0.34504	0.469903	0.696871	61.972		3.1038	0.175017	-0.0283948	-0.0998425	-0.125053	0.177306	0.160021	79.7871		2.89631	-0.220513	-0.0340548	0.243762	0.13376	0.223128	0.27805	77.1072		2.91879	-0.0282448	-0.197852	-0.0970533	0.255902
3.98626	0.159506	-0.266076	-0.0515152	0.38965	0.310224	0.39304	71.9273		2.93067	0.0350566	-0.265268	-0.0383886	-0.0120811	0.267574	0.0402447	74.48		3.32122	0.0121816	0.127421	0.118848	-0.13763	0.128002	0.181843	82.6458		3.10483	0.137213	0.00899266	-0.154732	-0.118874	0.137507	0.195123	82.0964		2.92279	-0.462626	0.188616	0.533763	0.381385	0.499599	0.656016	60.0265		2.92276	-0.00622731	-0.0810735	-0.0335697	0.12583
3.99946	-0.258189	-0.175529	0.474499	0.348145	0.312205	0.588518	71.8078		2.93128	-0.295757	0.0141652	0.428499	-0.0959466	0.296096	0.43911	72.7767		3.32436	-0.121345	0.00931183	0.0869989	-0.0735707	0.121701	0.113936	83.0097		3.11082	-0.165244	0.00862641	0.28832	0.0439125	0.165469	0.291645	80.4755		2.94429	-0.291225	0.371605	0.346413	-0.254784	0.472125	0.43002	61.8277		2.93431	0.0524234	-0.154181	-0.066218	0.259512
4.0312	0.217713	-0.185689	-0.236693	0.293045	0.286146	0.376695	73.3726		2.93639	0.125589	0.161856	-0.210524	-0.272292	0.204865	0.344185	78.1784		3.32769	-0.0509054	-0.0644483	-0.113226	-0.0486815	0.0821276	0.123247	85.2891		3.11082	0.0934764	0.10935	-0.0202615	-0.0618915	0.143859	0.0651236	81.7288		2.94657	-0.127608	0.0100645	0.0839452	0.00689236	0.128004	0.0842277	82.6457		2.93628	-0.120823	-0.083546	0.133214	0.0247941
4.06651	0.174927	-0.265793	-0.0904256	0.291416	0.318191	0.305123	71.4465		2.94932	0.280194	0.117785	-0.453512	-0.098418	0.303944	0.464068	72.3053		3.32937	0.131173	-0.130814	-0.270432	0.164722	0.185254	0.316649	79.3241		3.11082	0.0323494	-0.0717879	-0.136153	0.145364	0.07874	0.199169	85.4839		2.95309	-0.410736	-0.112772	0.577924	0.265706	0.425936	0.636079	64.7901		2.93628	0.14037	0.0169131	-0.22238	0.0353376
4.09458	0.121496	-0.169317	-0.195637	0.310957	0.208398	0.36738	77.9715		2.95161	0.292068	0.225058	-0.437751	-0.270654	0.368721	0.514664	68.3633		3.33296	0.101564	-0.205297	-0.120544	0.444287	0.229046	0.46035	76.7591		3.11082	0.0573842	0.00685393	-0.171714	-0.074582	0.057792	0.187212	86.6869		2.97239	-0.367648	-0.0219472	0.341249	0.209116	0.368303	0.400225	68.389		2.93628	0.0803815	0.0443754	0.0509365	0.0201874
4.10377	-0.165176	-0.160445	0.343228	0.354142	0.230273	0.493175	76.6868		2.95406	0.473261	0.131353	-0.624325	-0.197378	0.491151	0.654782	60.5838		3.34425	-0.0288451	-0.151261	0.0412673	0.0313041	0.153987	0.051797	81.142		3.11133	0.0228121	0.266354	0.204369	0.0152413	0.267329	0.204937	74.4946		2.9766	-0.251377	0.0239273	0.388877	0.167561	0.252513	0.423441	75.3737		2.94048	-0.0583586	-0.0938585	-0.0105578	0.108275
4.12027	-0.161128	-0.11941	0.353362	0.254487	0.200552	0.435463	78.4308		2.95899	-0.177594	0.056148	0.19398	-0.09023	0.186259	0.213939	79.2655		3.35322	0.154912	0.16016	-0.174131	-0.343433	0.22282	0.385056	77.1253		3.12058	0.180539	0.0364359	-0.271537	-0.0445608	0.184179	0.275169	79.3867		2.97962	-0.302395	-0.268251	0.527988	0.355386	0.404229	0.636451	66.1572		2.94397	0.0919201	-0.147584	-0.200666	0.163283
4.13111	-0.323582	-0.245653	0.449289	0.420218	0.406264	0.615178	66.0296		2.9638	-0.00830676	0.160564	0.0223638	-0.328301	0.160779	0.329062	80.7479		3.35343	0.133274	0.0872966	-0.189876	-0.180498	0.159319	0.261978	80.8326		3.12058	0.172181	-0.0236773	-0.271404	-0.0139147	0.173801	0.27176	79.9911		2.98774	-0.408228	0.019336	0.718585	0.0361638	0.408685	0.719494	65.8777		2.94465	-0.117494	-0.226402	0.184438	0.213745
4.1338	-0.421817	-0.212734	0.489284	0.322752	0.472425	0.586146	61.8082		2.96924	0.0107037	0.14781	-0.0363954	-0.122454	0.148197	0.127748	81.4775		3.35502	-0.0958104	0.122315	-0.253002	0.16442	0.155373	0.301735	81.0616		3.12058	0.069193	0.0677427	-0.140949	-0.106058	0.0968336	0.176394	84.4431		3.02181	-0.16396	-0.294671	0.256176	0.329208	0.337215	0.417138	70.2927		2.94465	0.0623389	-0.101707	-0.0730666	0.200416
4.1658	0.112975	-0.258189	-0.250259	0.357942	0.281824	0.436751	73.6309		2.97537	-0.242735	0.128324	0.392297	-0.213327	0.274567	0.446548	74.0638		3.364	0.143013	-0.139961	-0.251224	0.0551796	0.200104	0.257213	78.4569		3.12333	0.0534412	0.0602955	-0.109666	-0.0833472	0.0805699	0.137744	85.3787		3.02587	-0.0789814	0.12853	0.0205584	-0.0864026	0.150858	0.0888147	81.3233		2.94465	0.00878977	0.00416158	-0.0845095	-0.05429
4.20114	-0.117564	-0.168462	-0.206478	0.401829	0.205428	0.451774	78.1454		2.98161	0.360201	0.0469031	-0.285277	-0.244706	0.363242	0.375851	68.7006		3.36497	0.363998	-0.0892222	-0.536109	0.134796	0.374773	0.552796	67.9897		3.12333	0.0609765	0.0217085	-0.124719	-0.0203339	0.0647255	0.126366	86.2889		3.0308	-0.379766	0.0335151	0.625173	-0.207027	0.381242	0.65856	67.5893		2.94471	0.0564993	-0.0916693	0.0800634	0.0786156
4.20265	0.184809	-0.132068	-0.357645	0.266009	0.227148	0.445724	76.8708		2.98161	-0.324088	-0.0176932	0.537772	0.121163	0.32457	0.551252	71.0605		3.38726	-0.00155045	0.449729	0.00394781	-0.705054	0.449732	0.705065	63.2735		3.1236	-0.165735	0.00812093	0.28832	0.0439125	0.165934	0.291645	80.4485		3.03955	-0.375474	-0.147864	0.637269	0.407531	0.40354	0.756434	66.2003		2.94749	0.200664	0.00839731	-0.322813	-0.0896057
4.23209	0.420905	-0.0637473	-0.456566	0.396582	0.425705	0.604756	64.8047		2.98161	0.0800982	-0.142687	-0.0326387	0.271599	0.163631	0.273553	80.5823		3.38726	-0.0330784	0.152307	0.151223	-0.267315	0.155858	0.307125	81.0334		3.1236	-0.142636	0.0289896	0.268027	-0.10932	0.145552	0.289464	81.6307		3.04517	-0.369607	-0.173115	0.61356	0.410416	0.40814	0.738171	65.9119		2.94767	-0.0981121	-0.272056	0.186907	0.384686
4.25507	-0.313691	-0.210939	0.533001	0.259172	0.378018	0.592672	67.789		2.98376	-0.0566566	0.146496	0.0969128	-0.29437	0.15707	0.309913	80.9631		3.3979	-0.0617154	0.0256685	0.224693	0.00138584	0.0668405	0.224697	86.1675		3.12706	-0.0807806	-0.10365	0.224269	0.237076	0.131411	0.326346	82.4489		3.04936	-0.356728	-0.178333	0.583719	0.379302	0.39882	0.696131	66.4956		2.94767	0.0821469	-0.0120055	-0.18509	-0.0491649
4.26959	0.063547	-0.254985	-0.11404	0.452714	0.262784	0.466856	74.7647		2.98804	-0.0998889	-0.231263	0.149947	0.0719722	0.251914	0.166325	75.4092		3.41449	-0.0254237	0.212241	-0.0553255	-0.232039	0.213758	0.238544	77.6573		3.12732	0.118571	0.0708109	-0.114872	-0.172863	0.138106	0.207551	82.0617		3.06176	-0.241838	-0.0982846	0.369054	0.38175	0.261047	0.530974	74.8678		2.95128	0.0196955	-0.225821	-0.0613572	0.242256
4.29253	-0.179471	-0.144869	0.439558	0.454368	0.230644	0.632188	76.665		2.98804	0.102451	0.0411312	-0.127843	-0.0562386	0.110399	0.139666	83.6617		3.41678	0.0328975	0.117917	-0.0660932	-0.22238	0.12242	0.231994	82.9682		3.12732	0.0832325	0.0392268	-0.0939449	-0.120208	0.092013	0.152564	84.7206		3.06286	-0.541299	-0.122515	0.639391	0.226363	0.554991	0.678278	56.2899		2.95306	0.0151099	-0.265435	-0.00619615	0.304453
4.29883	0.183994	-0.206018	-0.254961	0.326526	0.276219	0.414275	73.9653		2.98905	-0.0387717	-0.0527692	0.135002	-0.0121986	0.0654816	0.135552	86.2455		3.42083	0.199678	-0.0982318	-0.241922	0.219774	0.222533	0.326843	77.1421		3.12732	0.0639913	0.0610238	-0.0799552	-0.0640216	0.0884239	0.102429	84.9271		3.07285	-0.374266	0.119715	0.599595	-0.143133	0.392946	0.616443	66.8621		2.95306	0.0289954	-0.09369	-0.127655	0.140296
4.32148	0.12684	-0.284807	-0.120167	0.460479	0.311775	0.4759	71.8338		2.9912	-0.0412741	-0.210149	0.098253	0.369703	0.214164	0.382537	77.6335		3.42168	0.15881	-0.19402	-0.0457127	-0.23172	0.250728	0.236186	75.4794		3.12922	0.166853	-0.0529745	-0.257853	-0.00163919	0.17506	0.257858	79.9178		3.07355	-0.394222	-0.178606	0.545802	0.179938	0.432794	0.574698	64.355		2.95475	-0.0820283	-0.199979	0.0940044	0.174831
4.35555	0.101854	-0.215386	-0.227208	0.41621	0.238255	0.474188	76.2164		2.99339	-0.0605887	-0.335231	0.00576057	0.543557	0.340662	0.543588	70.0828		3.43051	0.194625	0.0418437	-0.232865	-0.0306045	0.199072	0.234867	78.5173		3.12922	-0.143017	0.0440802	0.249169	-0.0745857	0.149656	0.260093	81.393		3.08112	-0.125014	-0.410513	0.135038	0.582639	0.429126	0.598083	64.5879		2.95601	-0.130207	-0.154453	0.157207	0.13566
4.43386	0.0442344	-0.110483	-0.34066	0.338961	0.119009	0.480566	83.1651		2.99546	0.0857769	0.0543514	-0.0321818	-0.0164671	0.101547	0.0361501	84.1717		3.44	0.0829994	0.0253223	-0.292065	0.0175557	0.0867762	0.292592	85.0218		3.13254	-0.162895	0.0568679	0.326121	-0.0541061	0.172536	0.330579	80.0647		3.08482	0.159784	-0.388702	0.295875	-0.301835	0.420262	0.422666	65.1489		2.96308	0.125379	-0.0168175	-0.17517	0.0665563
4.45119	-0.149839	-0.298364	0.246686	0.507832	0.333875	0.564577	70.4959		3.003	-0.0312702	-0.128579	0.0714584	0.30671	0.132327	0.314924	82.3959		3.44209	-0.0184207	-0.0932137	0.099405	0.220219	0.0950163	0.241615	84.5477		3.13281	0.0502522	-0.173077	-0.163433	0.261463	0.180225	0.30834	79.6172		3.12164	-0.12964	0.590069	0.394554	-0.35401	0.604143	0.53009	52.8328		2.96446	0.027695	-0.154792	0.00973452	0.209887
4.45262	-0.291501	-0.247619	0.472026	0.303216	0.382476	0.561024	67.5128		3.00521	-0.10556	0.123762	0.179261	-0.0695186	0.162665	0.192269	80.6384		3.4436	-0.091512	-0.183243	0.260056	0.289541	0.204823	0.389183	78.1809		3.1346	-0.133091	0.109605	0.183181	-0.219562	0.172413	0.285942	80.0719		3.13233	-0.298803	0.155854	0.484096	-0.22614	0.337007	0.534311	70.3054		2.97288	0.291605	0.186663	-0.429802	-0.049023
4.45861	-0.346694	-0.208117	0.571557	0.330126	0.404363	0.660046	66.1488		3.0092	0.101956	0.0411333	-0.127843	-0.0562386	0.109941	0.139666	83.6881		3.47532	0.132796	-0.0316867	-0.159223	0.0732854	0.136524	0.175279	82.1532		3.13766	0.17875	0.0432956	-0.0773407	-0.00106794	0.183919	0.077348	79.4019		3.15169	-0.223263	0.267934	0.418867	-0.250277	0.348762	0.487943	69.5884		2.97725	0.0212297	-0.0821821	-0.0883194	0.0418225
4.4797	-0.359728	-0.243367	0.545452	0.326523	0.434318	0.635716	64.2581		3.01478	-0.0164823	-0.0256242	0.0108319	-0.061958	0.0304675	0.0628977	88.2541		3.48418	0.0567522	0.0841487	0.048183	-0.111278	0.101498	0.121262	84.1746		3.13766	0.0583318	0.024774	-0.0735627	0.00849481	0.0633746	0.0740515	86.3665		3.15552	-0.363791	0.0027523	0.532352	-0.0274045	0.363801	0.533056	68.6662		2.97793	-0.12176	-0.0429156	0.0919508	-0.0163694
4.48662	0.104875	-0.251697	-0.322577	0.418379	0.272672	0.528296	74.1766		3.0202	0.0790144	0.0536374	0.0227527	-0.0587443	0.0955	0.0629967	84.5199		3.49721	-0.00114947	-0.214911	0.162256	0.313742	0.214915	0.353215	77.5895		3.13847	-0.165346	0.0618958	0.326121	-0.0541061	0.176552	0.330579	79.831		3.15831	-0.0706883	0.0699606	-0.0242706	-0.0862807	0.0994551	0.0896293	84.2922		2.97799	0.0613367	0.0126077	0.0917859	-0.0299154
4.49322	-0.153785	-0.061983	0.33018	0.253375	0.165806	0.416194	80.4559		3.02048	0.135843	-0.0715998	0.0659535	0.105227	0.153557	0.124188	81.1669		3.5016	0.290449	-0.181017	-0.152948	0.161326	0.342239	0.222304	69.9866		3.14859	0.0929942	0.019782	-0.231323	-0.111997	0.095075	0.257009	84.5444		3.16461	-0.119219	-0.139748	0.15655	0.425735	0.183692	0.453606	79.4151		2.98672	-0.190707	-0.252783	0.323453	0.32299
4.51279	-0.0802147	-0.190774	0.0277704	0.321603	0.206952	0.3228	78.0562		3.02866	0.0611901	-0.0575735	-0.0505933	-0.0565933	0.0840175	0.075911	85.1805		3.50171	0.255699	-0.229484	-0.366092	0.334411	0.343577	0.495837	69.9051		3.14949	0.0993093	-0.0480775	-0.187654	0.089688	0.110335	0.207985	83.6654		3.17114	-0.172278	-0.00870761	0.475962	-0.0555246	0.172497	0.47919	80.0669		2.98672	-0.0996218	-0.135616	0.107697	0.208488
4.51375	-0.133991	-0.122058	0.457986	0.258812	0.18125	0.526056	79.5574		3.02987	0.10783	0.0583593	-0.269077	-0.132779	0.12261	0.300054	82.9572		3.50659	0.114553	-0.0364594	-0.0907359	0.142483	0.120215	0.168921	83.0955		3.14986	-0.103787	0.101893	0.30634	-0.0116485	0.145444	0.306562	81.637		3.18195	-0.162845	0.644787	0.394554	-0.35401	0.665033	0.53009	48.3151		2.98827	-0.0701657	-0.230042	0.189175	0.269293
4.52479	-0.23166	-0.324638	0.48572	0.454401	0.398818	0.665135	66.4957		3.03238	-0.116691	-0.190497	0.306717	0.226378	0.223396	0.381212	77.0914		3.50899	0.220039	0.0543887	-0.230791	0.0477876	0.226661	0.235687	76.8994		3.14986	0.0152414	0.106723	-0.0773309	-0.186383	0.107806	0.201788	83.8111		3.19453	-0.171516	0.649224	0.394554	-0.35401	0.671498	0.53009	47.8172		2.98943	-0.045836	-0.0242756	0.126338	0.0433746
4.53276	0.0724544	-0.0572804	-0.296899	0.288228	0.0923617	0.413793	84.7005		3.03238	-0.136528	-0.11014	0.232664	0.195351	0.175416	0.3038	79.8971		3.5112	0.0370595	-0.0369299	-0.0563314	0.180075	0.0523184	0.18868	87.001		3.15216	-0.190158	0.00263131	0.270635	0.0407607	0.190177	0.273688	79.0369		3.2067	-0.16701	0.637274	0.394554	-0.35401	0.658795	0.53009	48.792		2.99537	-0.070341	-0.129576	0.0993747	0.189586
4.57483	0.159119	-0.0826044	-0.226754	0.149438	0.179283	0.271568	79.672		3.04054	-0.0466073	-0.0744939	-0.000722914	-0.0595106	0.0878725	0.0595149	84.9588		3.51123	0.0335375	-0.160704	-0.1503	0.349902	0.164166	0.380817	80.5512		3.16133	-0.105739	0.0528586	0.230444	-0.109701	0.118215	0.255223	83.2109		3.20762	-0.052968	0.115365	0.301732	-0.230573	0.126943	0.379744	82.707		2.99909	-0.0938244	-0.281171	0.163167	0.469912
4.58103	-0.013276	-0.107893	0.0772542	0.239366	0.108707	0.251524	83.7592		3.04895	-0.0486598	-0.0302748	0.169344	-0.0410572	0.0573092	0.17425	86.7146		3.51239	0.00852334	-0.0458797	-0.21823	0.265364	0.0466647	0.343573	87.3253		3.16394	0.17365	-0.0221637	-0.271404	-0.0139147	0.175059	0.27176	79.9179		3.22946	0.0241236	-0.217105	0.0851865	0.421737	0.218441	0.430255	77.3825		3.01095	-0.145219	-0.123243	0.147037	0.174147
4.58242	-0.0292142	-0.138277	0.108189	0.179419	0.141329	0.209514	81.8752		3.05005	-0.0576808	0.0219363	0.143314	-0.122474	0.0617112	0.188518	86.462		3.51617	-0.0489781	0.062678	0.0918658	-0.0622404	0.0795449	0.110965	85.4376		3.16891	-0.207527	0.052709	0.399514	-0.167487	0.214116	0.433201	77.6363		3.22995	-0.168917	0.664135	0.394554	-0.35401	0.685279	0.53009	46.7424		3.01386	0.279414	0.188847	-0.413666	-0.0578256
4.6287	-0.271642	-0.13569	0.460363	0.31043	0.303646	0.555249	72.3233		3.05825	0.309914	0.0939363	-0.470948	-0.187968	0.323838	0.507074	71.1048		3.51676	-0.00208175	0.202723	-0.0328393	-0.21917	0.202734	0.221617	78.3031		3.16937	0.0125052	-0.0330598	-0.0078617	0.141727	0.0353458	0.141945	87.9744		3.23077	-0.133315	-0.131155	0.364677	0.383647	0.187014	0.529315	79.2214		3.0141	0.060991	0.211118	0.137278	0.0708938
4.63599	-0.154787	-0.0612163	0.317018	0.090631	0.166452	0.329718	80.4184		3.06646	-0.0338096	0.0103521	-0.087368	-0.218096	0.0353589	0.234944	87.9737		3.52136	-0.132593	-0.00852857	0.254045	0.130791	0.132867	0.285736	82.3647		3.17043	-0.207105	-0.0254589	0.407629	-0.145997	0.208664	0.432985	77.956		3.23516	-0.0529837	0.112795	0.301732	-0.230573	0.124619	0.379744	82.8412		3.0141	0.0317487	0.156698	-0.126958	-0.243734
4.6779	-0.0966618	-0.299737	0.228641	0.451953	0.314938	0.506496	71.6429		3.06765	-0.179918	-0.0589226	0.318821	-0.025797	0.189321	0.319863	79.0869		3.5295	0.210148	-0.174812	-0.211888	0.212284	0.273352	0.299935	74.1362		3.17114	0.190066	0.11912	-0.115036	-0.108553	0.22431	0.158168	77.0377		3.23523	-0.248672	0.0187712	0.50452	0.036954	0.24938	0.505872	75.5592		3.01915	0.14897	-0.0275113	-0.159907	0.0290168
4.68627	0.100646	-0.266826	0.0256623	0.413169	0.285177	0.413965	73.4306		3.06778	-0.126924	-0.0137378	0.114089	0.0863936	0.127665	0.143109	82.6653		3.53308	0.012979	-0.0670287	-0.188191	0.377932	0.0682737	0.422195	86.0852		3.17547	0.0820896	-0.0817778	-0.0568925	0.0252701	0.115872	0.0622522	83.3461		3.23601	-0.389735	-0.235483	0.543754	0.230887	0.455352	0.590743	62.9124		3.01922	-0.0223909	-0.24641	0.110675	0.51563
4.69161	-0.357567	-0.194982	0.47792	0.251485	0.407274	0.540048	65.9663		3.06888	0.139326	0.0565329	-0.161761	-0.171299	0.150358	0.235605	81.3523		3.53822	0.249902	-0.0736303	-0.0819173	-0.00835756	0.260523	0.0823426	74.8989		3.17681	0.0768417	0.0160922	-0.195514	0.0100606	0.0785087	0.195772	85.4972		3.23938	-0.0504788	0.105711	0.301732	-0.230573	0.117145	0.379744	83.2726		3.02545	-0.0676675	-0.289833	0.0973368	0.445107
4.7252	0.128768	-0.105895	-0.181576	0.213178	0.166719	0.280026	80.4029		3.06888	0.0518794	-0.101813	0.0659535	0.105227	0.114269	0.124188	83.4386		3.53822	0.050442	0.0652778	-0.133784	0.120162	0.082496	0.179825	85.268		3.18496	-0.0579461	0.0224757	0.120595	-0.0578362	0.0621523	0.133747	86.4366		3.24568	-0.264875	0.00363905	0.515069	-0.0879802	0.2649	0.522529	74.639		3.02637	0.160488	-0.0974661	-0.24668	0.121145
4.72822	0.19251	-0.223536	-0.336447	0.435989	0.295006	0.550711	72.8421		3.06888	0.0693964	-0.02906	-0.126579	0.0370306	0.0752352	0.131885	85.6853		3.54297	0.211142	0.262432	-0.542871	-0.334065	0.336826	0.637423	70.3164		3.19088	0.12628	0.026494	-0.199843	-0.0188375	0.12903	0.200729	82.5865		3.24746	-0.526719	-0.125447	0.724143	0.289771	0.541452	0.779968	57.2175		3.03004	0.0713306	-0.102573	-0.137251	0.0615552
4.80896	-0.223446	-0.20509	0.473703	0.458046	0.303299	0.658939	72.3442		3.07365	-0.0320691	-0.0989028	0.0790633	0.0895747	0.103972	0.119476	84.0321		3.56144	0.314218	-0.154794	-0.415752	0.316846	0.350277	0.522724	69.4957		3.20425	-0.145197	0.0474834	0.199571	-0.174043	0.152764	0.264801	81.2128		3.25161	-0.44744	-0.184948	0.522602	0.16454	0.484158	0.547892	61.0427		3.03351	0.0939671	-0.148085	-0.148219	0.214045
4.86054	-0.196651	-0.0613871	0.412075	0.0845821	0.206009	0.420666	78.1114		3.08078	0.102306	0.0261596	-0.101658	-0.120075	0.105598	0.157329	83.9384		3.56763	-0.103613	-0.150593	0.160386	0.300057	0.182795	0.340232	79.4674		3.21025	0.0765562	0.0713401	-0.127876	-0.0604597	0.104644	0.141448	83.9934		3.25261	-0.297649	0.0652407	0.661305	-0.0300851	0.304715	0.661989	72.259		3.03593	-0.0985958	-0.148119	-0.0796783	-0.0920873
4.87474	0.0876826	-0.287824	-0.189197	0.558553	0.300884	0.589726	72.4893		3.08078	0.0202618	0.0470552	0.1169	-0.096126	0.0512321	0.151347	87.0633		3.56827	0.0239544	-0.0754117	0.0903989	0.0628543	0.0791248	0.110103	85.4617		3.21098	-0.143525	0.0415653	0.249169	-0.0745857	0.149423	0.260093	81.4065		3.27353	0.0363713	-0.224991	0.265422	0.47085	0.227912	0.540507	76.8258		3.03593	0.0315175	-0.0433284	-0.0629688	-0.00952366
4.92178	-0.245472	-0.0919704	0.473886	0.300428	0.262136	0.561093	74.8032		3.08603	0.138146	-0.162733	-0.195621	0.194676	0.213462	0.275982	77.6747		3.56853	0.0227711	-0.161576	-0.0251095	0.294082	0.163172	0.295152	80.6089		3.21104	0.121265	0.0625788	-0.136478	-0.0741308	0.13646	0.155312	82.1569		3.28279	-0.147033	0.379439	0.407783	-0.29876	0.406931	0.505514	65.9878		3.04632	0.133563	0.00261422	-0.234776	-0.00220198
5.06522	-0.0666823	-0.19289	-0.0648486	0.316379	0.204091	0.322957	78.2237		3.08754	-0.045017	-0.212549	0.0402754	0.0825159	0.217264	0.0918204	77.4516		3.56853	-0.0195488	-0.200793	0.0839012	0.277569	0.201743	0.289972	78.3611		3.21104	0.0172932	-0.0281443	0.021515	-0.0378764	0.0330326	0.0435605	88.107		3.29864	-0.0534774	0.116902	0.301732	-0.230573	0.128553	0.379744	82.614		3.04632	-0.0534996	0.0558962	0.0239493	-0.0357403
5.09349	-0.310538	-0.193512	0.533741	0.25473	0.365898	0.591411	68.5372		3.08754	0.034198	-0.106659	0.0659535	0.105227	0.112007	0.124188	83.569		3.5824	0.254405	-0.119004	-0.149249	0.241938	0.280863	0.28427	73.6883		3.21198	-0.155069	0.0338388	0.244742	-0.0593733	0.158718	0.251841	80.8675		3.3149	-0.376968	-0.246294	0.7239	0.34499	0.450295	0.801904	63.2374		3.04632	0.0398018	-0.0463975	-0.140982	-0.0259296
5.1259	0.127893	-0.125672	-0.144927	0.333586	0.179305	0.363708	79.6707		3.08832	0.102008	0.0427608	0.245465	-0.0662901	0.110608	0.254258	83.6497		3.5871	-0.0477794	0.00242997	0.146856	0.0651758	0.0478411	0.160669	87.2579		3.21198	0.0307559	-0.0251008	-0.145985	0.0887713	0.0396985	0.170856	87.7248		3.31528	-0.287616	-0.14566	0.285675	0.302493	0.322398	0.416068	71.192		3.04831	-0.0697671	-0.125833	0.145748	0.0502498
5.14319	-0.0680137	0.101667	0.167368	-0.104349	0.12232	0.197233	82.974		3.09233	-0.135805	0.195438	0.24899	-0.264107	0.23799	0.362972	76.2321		3.58749	0.457948	0.0115644	-0.64679	-0.0315201	0.458094	0.647558	62.7358		3.21448	-0.0596423	0.0244086	0.0537112	-0.120583	0.0644436	0.132004	86.3051		3.32381	-0.053802	-0.00323519	0.289635	0.229111	0.0538992	0.369297	86.9103		3.05168	0.00149436	-0.131038	-0.115966	0.18205
5.14626	0.137402	0.165808	0.0512849	0.302726	0.215341	0.307039	77.5645		3.09233	0.125165	-0.164805	-0.195621	0.194676	0.206946	0.275982	78.0565		3.58945	0.131119	0.272682	-0.226118	-0.51724	0.302568	0.564506	72.3881		3.21448	-0.028642	0.0531188	-0.141643	-0.107519	0.0603487	0.177829	86.5402		3.32641	-0.35575	0.150647	0.578179	-0.274031	0.386332	0.639831	67.2736		3.05338	-0.056385	-0.0149269	0.204534	0.0175264
5.15513	-0.240165	-0.0930379	0.0475333	0.370308	0.257556	0.373346	75.0749		3.09233	0.04716	-0.035363	-0.104085	-0.00645032	0.0589458	0.104285	86.6207		3.5942	0.27746	0.0360546	-0.356468	-0.0827905	0.279793	0.365956	73.7521		3.21528	0.115664	-0.0180028	-0.0283702	0.0338564	0.117057	0.0441715	83.2777		3.32762	-0.444226	-0.350425	0.576545	0.23209	0.565804	0.621506	55.5418		3.05642	-0.0530092	-0.142582	0.0938281	0.103653
5.18791	-0.0742279	-0.106218	0.0994531	-0.0574305	0.129584	0.114844	82.5545		3.09233	-0.0402004	-0.00172811	-0.0248177	-0.0385532	0.0402376	0.0458504	87.6939		3.59557	-0.257035	-0.155957	0.219413	-0.381991	0.300649	0.440522	72.5034		3.21622	0.155657	-0.0308706	-0.174213	0.0577212	0.158689	0.183526	80.8692		3.33023	-0.258935	0.270966	0.4952	-0.0821164	0.374793	0.501962	67.9885		3.06028	0.142844	-0.00965083	-0.188871	0.110179
5.30606	-0.291692	-0.211762	0.544922	0.272039	0.360454	0.609052	68.8719		3.09535	0.0939471	0.10835	-0.257808	-0.177141	0.143408	0.312801	81.7549		3.59766	-0.0814346	0.0601816	0.226758	0.00619682	0.101259	0.226843	84.1883		3.21622	-0.136503	0.0585506	0.198267	-0.095784	0.14853	0.220191	81.4582		3.33703	-0.392245	0.183787	0.660207	0.145511	0.433167	0.676052	64.3313		3.06147	0.0513745	0.190685	-0.116508	-0.323765
5.31833	0.347791	-0.0269606	-0.547505	0.104365	0.348834	0.557363	69.584		3.09555	0.120785	-0.0694369	-0.117135	-0.0715256	0.139321	0.137246	81.9914		3.59821	-0.0486357	-0.0826995	0.133312	0.192768	0.0959408	0.234375	84.4945		3.21622	0.12356	0.0472376	-0.131139	-0.0594825	0.132281	0.143998	82.3986		3.34235	-0.380773	-0.164893	0.549527	0.142714	0.414943	0.567756	65.4843		3.06147	0.149436	-0.0325046	-0.159907	0.0290168
5.32504	-0.350881	-0.181563	0.461203	0.264697	0.395073	0.531764	66.7295		3.10163	0.342445	-0.0238275	-0.204597	-0.151548	0.343273	0.254611	69.9236		3.60123	-0.0935251	-0.0531313	-0.198573	-0.14134	0.107563	0.243738	83.8251		3.21622	0.114367	0.0264189	0.215003	-0.0768956	0.117378	0.22834	83.2592		3.34383	-0.0536242	0.0963436	0.301732	-0.230573	0.110262	0.379744	83.6696		3.06282	0.14499	-0.14889	-0.221047	0.140823
5.37504	0.193086	-0.349326	-0.18557	0.515706	0.399138	0.548077	66.4757		3.10206	0.226641	0.0387519	-0.234089	-0.0714708	0.22993	0.244757	76.707		3.60464	-0.0285156	-0.00805067	0.0425695	0.134971	0.0296303	0.141525	88.3021		3.22182	-0.202618	0.000472268	0.225447	-0.0549427	0.202619	0.232046	78.3099		3.34673	-0.0539932	0.117412	0.301732	-0.230573	0.129232	0.379744	82.5748		3.06875	-0.0692044	-0.0861158	0.0543221	0.118124
5.38554	0.151291	-0.114707	-0.278092	0.331461	0.189859	0.432668	79.0554		3.1038	0.13988	-0.0761169	-0.191388	0.157487	0.159249	0.247854	80.8367		3.62	0.00866293	-0.190867	-0.00305017	0.362661	0.191064	0.362673	78.9851		3.23235	0.0296663	-0.0311664	-0.159766	-0.0142629	0.0430283	0.160401	87.5339		3.34875	-0.43234	-0.0601961	0.704478	0.111402	0.436511	0.713232	64.1185		3.06875	0.0704195	0.0579748	-0.0847317	-0.180038
5.44233	-0.0678559	0.0519669	0.232731	-0.0874172	0.0854692	0.248608	85.097		3.10459	0.0432871	-0.0984944	-0.110857	-0.0879195	0.107587	0.141489	83.8238		3.62186	0.0241085	0.64597	-0.166067	-0.753127	0.64642	0.771219	49.7278		3.23792	0.0564454	0.0255902	-0.124562	-0.0610311	0.0619753	0.13871	86.4468		3.35509	-0.642458	0.052004	0.907437	0.0616345	0.644559	0.909528	49.8674		3.07217	0.127957	0.0507287	-0.22362	-0.0729442
5.46557	0.0400292	-0.20641	-0.107374	0.313289	0.210255	0.331178	77.8627		3.10498	-0.155311	0.277998	0.285992	-0.393917	0.31844	0.486788	71.4314		3.62224	-0.117197	0.254228	-0.0887529	-0.382953	0.279941	0.393103	73.7433		3.24099	0.0555616	0.0358182	-0.0800781	0.0990374	0.0661062	0.127361	86.2096		3.37486	-0.39464	-0.345435	0.670692	0.432463	0.524467	0.79803	58.3676		3.07504	0.00595797	-0.0514699	-0.0608983	0.039787
5.49081	0.0764712	-0.290052	-0.171222	0.295372	0.299964	0.341411	72.5446		3.10498	-0.0500428	0.0131485	0.173257	0.0139209	0.0517413	0.173815	87.0341		3.62748	0.181383	0.0169523	-0.246653	-0.0558004	0.182174	0.252886	79.5036		3.24125	-0.162861	0.0604062	0.326121	-0.0541061	0.173703	0.330579	79.9968		3.37654	-0.0534709	0.117929	0.301732	-0.230573	0.129485	0.379744	82.5602		3.07598	0.108745	0.0726782	-0.152046	-0.11406
5.50205	0.0288839	-0.157074	-0.209102	0.304092	0.159708	0.369047	80.8101		3.1127	-0.00776034	0.148334	-0.0835469	-0.128376	0.148537	0.153168	81.4579		3.6386	0.0888498	-0.1294	-0.0296584	-0.00917218	0.156967	0.0310443	80.9691		3.24125	-0.0283698	0.114326	-0.117043	-0.190499	0.117794	0.223582	83.2352		3.38067	0.0670352	0.0177587	0.242613	-0.393098	0.0693476	0.461938	86.0235		3.08063	0.100515	-0.300555	-0.123898	0.459749
5.508	0.0440974	-0.262047	-0.159039	0.366227	0.265731	0.399269	74.5896		3.11784	0.19722	0.169356	-0.324116	-0.296423	0.259957	0.439224	74.9325		3.64315	0.338194	0.087943	-0.363006	-0.0737868	0.349441	0.370429	69.5469		3.25111	-0.0960743	0.052638	0.317276	-0.0386062	0.109549	0.319616	83.7107		3.38409	-0.0520189	0.104616	0.301732	-0.230573	0.116835	0.379744	83.2905		3.08486	-0.110072	0.0165525	0.179752	-0.105895
5.58851	-0.266088	-0.182637	0.476294	0.390763	0.322737	0.616078	71.1715		3.11784	0.196375	0.105	-0.418056	-0.162747	0.222684	0.448617	77.1333		3.64826	0.187438	-0.114997	-0.0572727	0.20017	0.219903	0.208202	77.2967		3.25885	0.114547	0.0383249	-0.130742	0.0144677	0.120788	0.13154	83.0624		3.39016	-0.37347	-0.331572	0.44134	0.417286	0.499419	0.607379	60.0384		3.0867	0.027914	0.0798038	-0.157343	-0.0632205
5.61429	-0.253632	-0.303507	0.463921	0.316047	0.395533	0.561345	66.7008		3.11784	0.0337634	0.120199	0.0608334	-0.0821153	0.124851	0.102194	82.8279		3.6527	0.0880176	0.141472	-0.0556859	-0.190382	0.166617	0.198359	80.4088		3.26253	-0.190222	0.00237326	0.324363	0.0833169	0.190237	0.334893	79.0334		3.39557	-0.313867	-0.0582259	0.500966	0.0898974	0.319222	0.508968	71.3841		3.0867	-0.0743274	-0.0130258	0.129616	-0.0911303
5.621	-0.207701	-0.0517298	0.367803	0.179069	0.214046	0.409078	77.6404		3.12732	0.292119	0.261136	-0.354809	-0.274995	0.391823	0.4489	66.932		3.6527	-0.299513	0.317389	0.0100852	0.192425	0.436399	0.192689	64.1257		3.26754	0.0294458	0.144142	0.159229	-0.185798	0.147118	0.244693	81.54		3.41236	-0.259744	0.30504	0.376086	-0.410214	0.400645	0.556522	66.3815		3.08686	-0.0292991	-0.119197	0.0205209	0.0710803
5.6254	-0.175325	-0.186491	0.363403	0.30908	0.255964	0.477066	75.1693		3.12847	0.405054	0.138885	-0.0677896	-0.0321449	0.428203	0.0750248	64.6465		3.65538	0.131377	-0.00475436	-0.214543	-0.17268	0.131463	0.275403	82.4459		3.26768	0.109228	0.013932	-0.196791	0.0733482	0.110113	0.210016	83.6782		3.42087	-0.128905	0.0430743	0.161333	-0.145655	0.135911	0.217356	82.1887		3.08699	-0.156099	-0.165371	0.207674	0.196185
5.71114	-0.18124	-0.12751	0.361107	0.307612	0.2216	0.474366	77.197		3.12922	0.10196	0.0401346	-0.127843	-0.0562386	0.109575	0.139666	83.7092		3.6604	0.417673	0.128279	-0.498256	-0.295309	0.436928	0.579195	64.092		3.26882	0.091272	-0.0219284	-0.0774722	0.0348394	0.0938692	0.0849454	84.6138		3.43087	-0.227452	0.341436	0.392137	-0.42321	0.41026	0.576956	65.7789		3.08699	0.125447	-0.013818	-0.17517	0.0665563
5.71736	0.221885	-0.102378	-0.3107	0.131802	0.244365	0.3375	75.8557		3.13081	0.273921	-0.0207423	-0.388463	0.0571531	0.274705	0.392645	74.0556		3.66735	0.033944	0.0582805	-0.143478	-0.0498571	0.0674449	0.151894	86.1328		3.27316	0.178237	0.00880109	0.000345979	-0.0213148	0.178454	0.0213177	79.7203		3.4322	-0.352394	-0.0434302	0.543599	0.337305	0.35506	0.639746	69.2029		3.09111	-0.0570591	0.154334	0.0464863	-0.319254
5.7778	-0.18586	-0.20158	0.288617	0.351458	0.274187	0.454778	74.0864		3.13081	0.0675538	0.12674	-0.0444802	-0.278427	0.14362	0.281958	81.7426		3.67048	-0.196562	0.166098	0.254215	-0.238582	0.257342	0.348636	75.0876		3.27316	-0.0354089	-0.0995561	0.0855985	0.158495	0.105666	0.180133	83.9345		3.43445	-0.57273	0.19014	0.673888	0.39828	0.603467	0.782785	52.8814		3.1005	0.0218067	-0.131451	-0.0215153	0.19431
5.8062	0.0683241	-0.381711	-0.00488883	0.627246	0.387778	0.627265	67.1837		3.13152	0.0161199	-0.0237351	-0.0531606	0.0813536	0.0286916	0.0971826	88.3559		3.67248	0.133801	-0.0567985	-0.141603	0.144173	0.145358	0.202082	81.642		3.28123	-0.200577	-0.05873	0.257388	-0.1524	0.208999	0.299123	77.9363		3.43628	-0.208019	-0.0382106	0.113396	-0.020064	0.211499	0.115158	77.7898		3.11204	0.0698648	-0.16812	0.0460232	0.273022
5.8632	-0.231193	-0.156588	0.258685	0.304316	0.279231	0.399407	73.7857		3.13847	0.11405	-0.0267119	0.0163204	-0.146846	0.117137	0.14775	83.2731		3.6769	0.157299	-0.00743516	-0.315265	-0.0173345	0.157474	0.315741	80.9397		3.28195	-0.195184	-0.059092	0.3474	0.0706799	0.203933	0.354518	78.2329		3.43633	-0.294423	-0.00698982	0.459387	0.0337551	0.294506	0.460626	72.8721		3.11204	0.137726	-0.0136745	-0.222408	0.0372453
5.96822	0.0838079	-0.276871	-0.0862654	0.396281	0.289277	0.405562	73.1853		3.14301	0.463284	0.127097	-0.542178	-0.303325	0.480401	0.621259	61.2884		3.68799	0.0187198	0.174935	-0.0363105	-0.277935	0.175934	0.280297	79.867		3.28379	0.0939852	-0.093848	-0.121116	0.184843	0.132818	0.220989	82.3675		3.45316	-0.314874	-0.492221	0.586254	0.278265	0.584318	0.648942	54.2452		3.11509	-0.0830663	-0.0499432	0.156649	0.0605958
6.04805	-0.294928	-0.111458	0.464078	0.11322	0.315287	0.47769	71.6219		3.14543	0.233823	0.114089	-0.419042	-0.183004	0.260172	0.45726	74.9197		3.69773	0.307346	-0.0927787	-0.309356	0.221946	0.321045	0.380738	71.2739		3.28379	0.0904673	0.0812313	-0.189725	-0.139377	0.121585	0.235418	83.0164		3.53441	-0.322083	-0.106649	0.561539	0.233157	0.339281	0.60802	70.167		3.12404	-0.0259389	-0.100105	0.08478	0.116833
6.11006	-0.298012	-0.263691	0.458415	0.455723	0.397924	0.646396	66.5515		3.14771	0.112045	0.0290232	0.159331	-0.219829	0.115743	0.271498	83.3535		3.70861	-0.0494979	0.0456769	0.183091	-0.0415189	0.067353	0.187739	86.138		3.28414	0.0512197	-0.041637	-0.0441161	-0.0369888	0.0660083	0.0575708	86.2153		3.5551	-0.345022	-0.0905879	0.482825	0.429415	0.356716	0.646156	69.1014		3.1248	-0.0414682	-0.313447	0.117732	0.450786
6.11456	-0.061596	0.0644115	0.187204	-0.0497894	0.089123	0.193712	84.8868		3.14986	0.0534322	0.0179649	-0.0016572	0.0101399	0.0563714	0.0102745	86.7684		3.70952	0.358384	0.128037	-0.47068	-0.227471	0.380569	0.522765	67.6311		3.28538	0.060688	0.119823	-0.120191	-0.0981627	0.134315	0.155183	82.281		3.5628	-0.0570279	0.305116	0.378767	-0.314586	0.3104	0.492371	71.9167		3.12559	-0.0556032	-0.325104	0.170697	0.520691
6.16507	-0.0693418	-0.179148	-0.00580682	0.214029	0.1921	0.214108	78.9246		3.15981	0.396036	0.0690527	-0.56014	-0.197281	0.402011	0.593866	66.2961		3.71171	0.492565	-0.310112	-0.162975	-0.182347	0.582057	0.244563	54.4047		3.28877	0.107538	0.137049	-0.105203	-0.225986	0.174203	0.249274	79.9677		3.59248	-0.236434	-0.00518953	0.638857	0.333579	0.236491	0.720703	76.3205		3.12559	-0.0919123	-0.26232	0.237661	0.362611
6.17323	0.15482	-0.205367	-0.336344	0.416771	0.257186	0.535561	75.0969		3.15981	0.167984	-0.06285	-0.0967088	0.0152291	0.179356	0.0979005	79.6677		3.71456	-0.366883	0.266481	-0.205361	-0.0434555	0.453448	0.209908	63.0349		3.29	0.0590225	0.0320139	-0.109868	-0.0299319	0.0671457	0.113872	86.1499		3.61849	-0.520037	0.00956408	0.590137	0.054981	0.520125	0.592693	58.6593		3.13352	0.118376	-0.0961308	-0.186054	0.0586952
6.24044	0.176765	-0.137733	-0.38044	0.208384	0.22409	0.433773	77.0506		3.16394	0.086521	-0.091165	0.0659535	0.105227	0.125686	0.124188	82.7796		3.71583	0.094029	-0.39177	-0.112528	0.600501	0.402896	0.610953	66.2406		3.29169	0.152254	0.0163199	-0.130847	-0.080569	0.153126	0.153663	81.1919		3.63204	-0.159245	-0.0528219	0.289463	0.134308	0.167777	0.319104	80.3414		3.13496	0.191583	-0.0981691	-0.303889	0.158659
6.28282	0.364413	-0.025473	-0.374651	0.214025	0.365302	0.431474	68.5738		3.16394	-0.0494518	-0.0690111	0.0731803	0.251617	0.0849	0.262043	85.1297		3.7283	0.259197	-0.122897	-0.297075	0.107643	0.286857	0.315976	73.3301		3.29169	0.111861	0.0738118	-0.13553	-0.104496	0.134019	0.171137	82.2981		3.64169	-0.164946	0.191997	0.729357	0.269013	0.25312	0.777386	75.3378		3.13496	0.0928583	-0.0408486	-0.14448	0.0265932
6.34593	-0.372485	-0.144354	0.586219	0.271403	0.399479	0.645997	66.4544		3.16508	-0.153613	0.0980703	0.116459	0.00198763	0.182249	0.116476	79.4992		3.74067	0.203278	0.069879	-0.387699	0.0559744	0.214954	0.391719	77.5872		3.29365	-0.103685	0.00424212	0.237715	-0.133335	0.103772	0.272556	84.0436		3.64858	-0.442208	-0.154005	0.76208	0.212379	0.468258	0.79112	62.0787		3.13891	0.236088	-0.0544094	-0.287112	0.169882
6.34916	-0.373477	-0.192247	0.500164	0.26994	0.420052	0.568358	65.1621		3.16924	0.300683	0.176879	-0.447935	-0.162387	0.34885	0.476461	69.583		3.75624	-0.0726718	-0.275181	-0.000692421	0.363439	0.284615	0.363439	73.4642		3.29401	-0.25177	-0.0213662	0.510273	-0.0530724	0.252675	0.513026	75.3641		3.6531	-0.319468	-0.132311	0.51061	0.13869	0.345783	0.52911	69.7704		3.1399	0.207422	-0.059675	-0.307532	0.0326849
6.3564	-0.207591	-0.179006	0.471946	0.326975	0.274112	0.574148	74.0909		3.16937	0.209518	-0.0193336	-0.155369	0.0382077	0.210408	0.159998	77.8538		3.75677	-0.0744296	0.422649	0.075014	-0.616463	0.429152	0.62101	64.5862		3.29751	-0.147521	-0.0100218	0.187235	-0.0930791	0.147861	0.209095	81.497		3.65445	-0.19011	-0.223239	0.125141	0.144035	0.293219	0.190804	72.9492		3.1399	0.00233436	-0.111754	-0.074642	0.189229
6.43174	0.194018	-0.202966	-0.18242	0.380011	0.280781	0.421528	73.6932		3.16937	0.20129	0.0596027	-0.334431	-0.015977	0.209929	0.334813	77.8818		3.75958	0.109923	-0.0250956	-0.151168	0.0930364	0.112751	0.177504	83.5261		3.29945	-0.145808	-0.072976	0.0818388	0.036563	0.163051	0.089635	80.616		3.6555	-0.307968	-0.23682	0.620424	0.30218	0.388495	0.690101	67.1391		3.14379	-0.0939686	-0.150682	0.248067	0.0707617
6.45273	0.388447	-0.131954	-0.547721	0.271035	0.410247	0.611112	65.7796		3.17043	0.128198	-0.164335	-0.195621	0.194676	0.208424	0.275982	77.97		3.75962	0.111917	-0.00535932	-0.247574	-0.0924375	0.112046	0.264268	83.5667		3.29945	0.0880512	-0.0410231	-0.152695	0.0678566	0.0971386	0.167094	84.4256		3.65578	-0.268078	-0.00634331	0.536651	0.147988	0.268153	0.556682	74.4456		3.14605	-0.141725	-0.138824	0.198407	0.0776278
6.53395	-0.185989	-0.0881547	-0.101876	0.490628	0.205823	0.501093	78.1223		3.17114	-0.230121	-0.0510567	0.309113	-0.0335807	0.235717	0.310932	76.3661		3.76606	0.14793	-0.128324	-0.194128	0.174013	0.195833	0.260703	78.7066		3.30242	0.0571285	0.11983	-0.129724	-0.0545422	0.132751	0.140724	82.3714		3.66024	-0.373934	0.113829	0.696931	0.0188919	0.390875	0.697187	66.991		3.14605	0.00307359	-0.158811	-0.0421054	0.265466
6.58384	-0.0705958	-0.140198	0.0586431	0.488433	0.156969	0.491941	80.969		3.17114	-0.167982	0.086433	0.300649	-0.162646	0.188914	0.341823	79.1106		3.77066	0.18175	-0.0581354	-0.225124	0.0641503	0.190822	0.234086	78.9993		3.31131	-0.148231	0.183142	0.310621	-0.0215973	0.235613	0.31137	76.3723		3.68277	-0.258236	0.0359437	0.427957	0.114133	0.260725	0.442915	74.8869		3.14682	-0.0483538	-0.186599	-0.0617191	0.0556925
6.68542	-0.273374	-0.0250128	0.425323	0.0902548	0.274516	0.434793	74.0668		3.17114	-0.0406254	-0.0947686	-0.110712	0.0642916	0.103109	0.128025	84.0818		3.7821	0.214929	-0.169375	-0.0644818	-0.152825	0.273646	0.165871	74.1186		3.31131	0.0850608	0.0257329	-0.0777989	-0.0853682	0.088868	0.115501	84.9015		3.69065	-0.232748	-0.073798	0.290707	0.0833456	0.244168	0.302418	75.8673		3.14682	0.0517734	-0.157282	-0.176664	0.190884
6.68662	0.185077	-0.234762	-0.115029	0.34256	0.298943	0.361357	72.6059		3.17504	-0.0908957	-0.0245881	0.0328527	0.105922	0.0941627	0.1109	84.5969		3.78822	0.0673184	0.40565	0.047255	-0.799487	0.411198	0.800882	65.7199		3.31157	0.0928962	0.0440534	-0.174552	-0.121519	0.102812	0.212686	84.0989		3.70628	-0.127688	-0.0741252	0.278974	0.120276	0.147644	0.303798	81.5096		3.14682	0.0199831	0.0290188	-0.244733	-0.128246
6.77477	-0.0681119	-0.284324	0.247596	0.346678	0.292368	0.426016	73.0002		3.17547	0.0643989	0.0233173	-0.133489	-0.0325228	0.0684902	0.137394	86.0727		3.78882	0.176111	-0.117077	-0.117512	0.0916825	0.211476	0.149046	77.7911		3.3118	0.157103	0.0955589	-0.173931	-0.181342	0.183883	0.251271	79.404		3.72388	-0.237412	0.470593	0.440355	-0.39845	0.527088	0.593864	58.1911		3.14704	-0.263934	0.040014	0.317643	0.0544609
6.88108	0.187395	-0.189517	-0.300778	0.383897	0.266522	0.487693	74.5426		3.17591	-0.115283	-0.0752717	0.209957	0.143492	0.137681	0.254307	82.0863		3.79344	0.577518	-0.200413	-0.0864917	-0.409985	0.611304	0.419009	52.3161		3.31693	-0.166104	0.0709549	0.281658	-0.205539	0.180624	0.34868	79.5939		3.72445	-0.469575	0.00261119	0.543868	0.475485	0.469582	0.722411	61.9928		3.14704	-0.0940048	-0.191845	0.199825	0.221274
6.8945	0.19054	-0.217808	-0.134482	0.457215	0.289389	0.476582	73.1786		3.17799	-0.110177	0.134584	0.0736843	-0.202351	0.17393	0.215349	79.9836		3.80112	0.121	0.369868	-0.144761	-0.618436	0.389158	0.635153	67.0979		3.317	0.0758971	0.0205633	-0.171992	-0.0599093	0.0786334	0.182128	85.49		3.7362	-0.530684	0.239569	0.604224	0.141042	0.582254	0.620467	54.3908		3.14704	-0.0936688	-0.0659809	0.0970177	0.124736
6.92391	0.144021	-0.104126	-0.222054	0.113536	0.17772	0.249396	79.763		3.18402	-0.171036	0.0496233	0.126565	-0.0750995	0.178089	0.147168	79.7415		3.81594	0.0652593	-0.21011	-0.143143	0.466913	0.220011	0.488362	77.2903		3.31783	-0.149258	0.0970064	0.225894	-0.227659	0.178012	0.320713	79.746		3.74206	-0.340133	-0.108543	0.682577	0.230442	0.357033	0.720427	69.0819		3.15825	-0.0620148	-0.0812367	0.100768	0.0341301
6.96758	0.0494308	-0.162507	-0.149183	0.311495	0.169859	0.345376	80.2204		3.18453	-0.240408	-0.2127	0.503934	0.297154	0.320994	0.585022	71.2769		3.8214	0.147885	0.429535	-0.565488	-0.00331228	0.45428	0.565498	62.9814		3.32	-0.00309432	-0.139033	0.0791507	0.219362	0.139067	0.233205	82.0061		3.75153	-0.510044	-0.138643	0.442504	0.20004	0.528552	0.485619	58.0923		3.16182	-0.169504	-0.0338037	0.240339	-0.0307254
6.97442	-0.336627	-0.111438	0.498117	0.232204	0.354593	0.549581	69.2315		3.18699	-0.0356558	0.0414937	0.181556	-0.0321086	0.0547089	0.184374	86.8638		3.82806	0.239479	-0.433749	-0.205764	-0.0238478	0.495468	0.207141	60.2994		3.3256	0.108096	0.0188399	-0.0731078	-0.0186651	0.109726	0.0754529	83.7005		3.75186	-0.168423	0.122398	0.524383	-0.126017	0.208201	0.539312	77.9831		3.16182	-0.0453784	-0.126497	-0.137763	-0.0828184
7.05771	0.117592	-0.146838	-0.210966	0.178156	0.188121	0.276127	79.1569		3.20464	-0.192353	0.100718	0.393106	-0.195366	0.217126	0.438977	77.4597		3.84037	0.0416479	0.0606426	-0.340039	0.0379131	0.0735668	0.342146	85.7811		3.32608	0.0213461	0.0148053	-0.0684964	0.0705251	0.025978	0.0983135	88.5114		3.77647	-0.395046	0.0931706	0.529489	0.147348	0.405885	0.549609	66.0534		3.16651	-0.0923212	0.00713984	0.139146	-0.0662413
7.10243	-0.391432	-0.148016	0.369021	0.337418	0.418483	0.500027	65.2612		3.20506	0.121394	0.251217	-0.20099	-0.332715	0.27901	0.388711	73.7989		3.84908	0.160452	-0.0346782	-0.19674	0.0343209	0.164157	0.199711	80.5517		3.3288	0.130081	-0.0774742	-0.190402	0.0324957	0.151405	0.193155	81.2917		3.7883	-0.312306	-0.00278222	0.57261	-0.0406761	0.312319	0.574053	71.801		3.17065	0.0644459	-0.0455861	-0.0954671	0.119872
7.14796	-0.173375	-0.136553	0.449007	0.101494	0.220694	0.460335	77.2502		3.20539	0.103619	-0.0629956	0.129553	0.0974709	0.121266	0.162125	83.0349		3.85579	0.0357925	0.0363521	0.00152281	-0.0722207	0.0510155	0.0722368	87.0758		3.33233	0.1022	0.0813941	-0.0896512	-0.162698	0.130651	0.185763	82.4928		3.80521	-0.46728	0.171179	0.687708	-0.0417598	0.497647	0.688975	60.1555		3.17129	-0.158527	-0.22495	0.247393	0.434191
7.22735	-0.117188	0.00510496	0.26642	0.0369188	0.117299	0.268966	83.2638		3.21098	0.0898092	0.0281983	-0.178729	-0.0761085	0.094132	0.194259	84.5986		3.85662	0.0774266	-0.0205712	0.0416981	-0.0552698	0.0801127	0.069235	85.405		3.33924	-0.0426444	-0.0158539	-0.06316	-0.133831	0.0454961	0.147986	87.3924		3.83276	-0.410741	-0.0778651	0.596013	0.355267	0.418056	0.693864	65.2881		3.17588	-0.0722976	-0.302375	0.113078	0.372585
7.22882	-0.183502	-0.276027	0.324636	0.448956	0.331457	0.554031	70.6428		3.21448	-0.143568	0.0114031	0.233847	-0.00370377	0.14402	0.233876	81.7195		3.85845	0.117259	0.105693	-0.37514	0.139476	0.157863	0.400229	80.9171		3.34281	0.138574	-0.065728	-0.137767	0.165801	0.153372	0.215568	81.1776		3.83637	-0.172555	-0.233026	0.109204	0.502923	0.289959	0.514642	73.1445		3.18077	0.0363315	0.218481	-0.16191	-0.280433
7.26219	0.0443644	-0.337559	-0.222743	0.431006	0.340462	0.48516	70.095		3.21552	0.00705956	-0.0884667	-0.017989	-0.0466973	0.0887479	0.0500424	84.9084		3.87342	0.0838886	0.11109	-0.299283	-0.0362288	0.139206	0.301468	81.9981		3.34281	0.0964862	0.106839	-0.0202615	-0.0618915	0.143959	0.0651236	81.723		3.83888	-0.0828844	0.294801	0.295831	-0.385039	0.306231	0.485562	72.1678		3.18208	0.0451075	-0.298534	-0.0416385	0.470635
7.26234	0.0152069	-0.0268609	-0.0532727	0.116472	0.0308668	0.128077	88.2312		3.21622	0.0554301	0.0179629	-0.0016572	0.0101399	0.058268	0.0102745	86.6596		3.89246	0.329859	0.168381	-0.316075	-0.238923	0.37035	0.396217	68.2628		3.34281	0.100796	-0.0490726	-0.187654	0.089688	0.112107	0.207985	83.5632		3.84709	-0.427909	-0.0825937	0.585793	0.21455	0.435807	0.623847	64.1633		3.18306	0.110643	-0.0469217	-0.23578	0.122781
7.29465	-0.00672335	-0.0816247	0.216147	0.0936116	0.0819012	0.235548	85.3021		3.22293	-0.305553	-0.0388088	0.516666	0.130149	0.308008	0.532806	72.0608		3.90428	0.0177859	0.00233839	-0.195372	0.184481	0.017939	0.268707	88.9721		3.34281	0.00882816	0.0906047	-0.101539	-0.0250104	0.0910338	0.104574	84.7769		3.85099	-0.430659	-0.315768	0.680425	0.125686	0.534019	0.691936	57.7226		3.1831	0.135615	1.652e-05	-0.21741	0.117967
7.3211	-0.337406	-0.215704	0.453673	0.417977	0.400464	0.616866	66.3928		3.22986	0.238326	0.0775327	-0.38774	-0.0921417	0.250621	0.398538	75.4857		3.90622	0.132324	0.0713324	-0.261694	-0.208994	0.150327	0.334906	81.3541		3.34281	-0.0432687	-0.0499507	0.0614596	0.0808115	0.0660852	0.101527	86.2108		3.88656	-0.5109	-0.0675426	0.689959	0.254364	0.515345	0.735353	58.9795		3.18989	0.18463	0.0652679	-0.229338	0.0231435
7.32145	-0.0669875	-0.101151	0.0188072	0.27203	0.121322	0.272679	83.0316		3.2408	0.0763637	-0.145214	-0.032131	-0.186919	0.164069	0.18966	80.5569		3.91602	0.0660734	-0.0559776	-0.0897933	0.276114	0.0865978	0.290348	85.0321		3.34287	0.0482439	-0.172113	-0.163433	0.261463	0.178747	0.30834	79.7032		3.89176	-0.358221	-0.241323	0.295545	0.484873	0.431925	0.567846	64.4102		3.20276	-0.0884435	-0.255566	0.133163	0.41326
7.36121	0.248733	-0.125227	-0.405117	0.247739	0.278478	0.474862	73.8306		3.24125	-0.139187	-0.0508675	0.232284	0.162606	0.148191	0.283543	81.4779		3.92268	0.240334	-0.0648395	-0.487354	-0.0843411	0.248927	0.494598	75.586		3.34287	0.139997	-0.0534803	-0.0662961	-0.0276884	0.149865	0.0718458	81.3809		3.90614	-0.44108	0.182872	0.676059	-0.353412	0.477487	0.76286	61.4786		3.20946	-0.0757886	-0.0831542	0.160034	0.0617125
7.37431	0.0278382	-0.425641	-0.112033	0.532442	0.42655	0.544101	64.7512		3.24395	0.0919961	-0.0688922	-0.172086	0.015106	0.114932	0.172748	83.4003		3.92827	-0.0732876	0.0562566	0.075925	-0.151014	0.0923898	0.169026	84.6989		3.34618	-0.132632	0.158522	0.175979	-0.137703	0.206689	0.223452	78.0716		3.91027	-0.132576	0.462048	0.295831	-0.385039	0.480692	0.485562	61.2694		3.21036	0.067513	0.100034	-0.153468	-0.125243
7.45246	-0.100373	-0.354263	0.160328	0.376054	0.368208	0.408805	68.3949		3.24483	0.122192	-0.165354	-0.195621	0.194676	0.205603	0.275982	78.1352		3.93054	0.168589	-0.214806	-0.357246	0.152778	0.273064	0.388543	74.1533		3.34618	0.0403913	0.0466998	0.00140467	-0.104183	0.0617441	0.104193	86.4601		3.91164	0.102765	0.230048	-0.0752544	-0.422526	0.251957	0.429175	75.4066		3.21722	0.021894	-0.0845113	-0.0137228	0.0317712
7.4662	0.0680519	-0.197147	0.00224681	0.222279	0.208562	0.22229	77.9619		3.24672	-0.191665	0.0875976	0.22525	-0.150701	0.210734	0.271014	77.8346		3.93838	0.0243427	-0.178464	-0.196182	0.34585	0.180117	0.397618	79.6234		3.35142	0.103086	0.0169481	-0.191066	-0.0657142	0.10447	0.202051	84.0034		3.92102	-0.293869	0.00346456	0.640608	-0.152291	0.29389	0.658461	72.909		3.21828	-0.0531098	-0.0760233	0.049218	0.0940443
7.56526	0.0244923	-0.0604325	0.127594	0.0364366	0.0652071	0.132695	86.2613		3.25111	0.0971435	-0.00386174	-0.124136	0.0237175	0.0972202	0.126382	84.4209		3.94973	0.2271	0.0207071	-0.207174	0.167318	0.228042	0.266301	76.8182		3.35148	0.0395084	-0.0311818	-0.11329	0.14379	0.0503311	0.183058	87.115		3.92236	-0.279555	-0.179219	0.651812	0.120192	0.33207	0.662801	70.6055		3.21855	0.0171409	0.11242	-0.112746	0.036676
7.6363	0.238271	0.0931022	-0.438884	-0.221086	0.255815	0.491425	75.1781		3.25344	-0.0946154	0.0736937	0.258154	-0.192212	0.119928	0.321853	83.112		3.94973	0.062867	-0.158223	-0.0553069	0.240371	0.170255	0.246652	80.1973		3.35322	-0.163894	0.0639636	0.326121	-0.0541061	0.175933	0.330579	79.867		3.92543	-0.247868	0.30925	0.423253	-0.401925	0.396326	0.583684	66.6513		3.21969	0.0839726	0.00657137	-0.188936	0.0119362
7.6693	-0.462431	-0.174668	0.402095	0.297025	0.494319	0.499904	60.3751		3.2565	0.0614978	-0.0663856	-0.113278	-0.0280037	0.0904933	0.116688	84.808		3.95647	0.0953892	-0.0977395	0.035135	0.0445186	0.136573	0.0567131	82.1504		3.35554	0.11243	-0.00205971	-0.0862294	-0.0708921	0.112448	0.11163	83.5435		3.95294	-0.313807	-0.0316977	0.536692	0.174676	0.315404	0.564402	71.6148		3.23352	0.0967299	-0.0101892	-0.173892	0.0133185
7.7044	0.236515	-0.234187	-0.420312	0.4509	0.332841	0.61642	70.5587		3.26253	0.0564271	0.019464	-0.0016572	0.0101399	0.0596898	0.0102745	86.578		3.97045	0.19722	0.0984816	-0.200683	-0.156586	0.220441	0.254545	77.2651		3.35875	0.169532	-0.0493449	-0.149587	-0.0710313	0.176568	0.165595	79.8301		3.95514	0.187957	0.0055006	-0.0911838	0.467337	0.188037	0.47615	79.1617		3.23545	-0.0936281	-0.204022	0.0988181	0.357731
7.70852	0.188216	-0.177885	-0.31618	0.291862	0.258975	0.430295	74.9907		3.26754	0.23354	-0.00902451	-0.0509116	-0.0142666	0.233714	0.0528728	76.4841		3.97142	0.39138	-0.144873	-0.241361	-0.182279	0.417333	0.302458	65.3337		3.3593	-0.0586368	0.0113729	0.0235444	-0.115604	0.0597295	0.117978	86.5757		3.96179	-0.195959	-0.318956	0.185947	0.541425	0.374343	0.572466	68.0163		3.23631	0.0993898	0.151802	-0.193756	-0.120041
7.73555	-0.101111	-0.175453	0.128091	0.275942	0.202503	0.304223	78.3166		3.26768	0.441844	0.278228	-0.622665	-0.394032	0.522147	0.736867	58.5236		3.98576	0.0525624	-0.0599733	0.0762316	0.155399	0.0797472	0.17309	85.426		3.3593	0.0447212	-0.0136843	-0.046428	0.0293642	0.046768	0.0549346	87.3194		3.99324	-0.340618	-0.327042	0.636796	0.17202	0.472205	0.659621	61.8225		3.23631	0.0974374	-0.00466254	-0.214529	0.00326067
7.81697	-0.0458032	-0.290525	-0.1183	0.508274	0.294113	0.521859	72.8956		3.26951	0.132655	-0.163262	-0.195621	0.194676	0.210362	0.275982	77.8565		3.98973	-0.0309602	-0.143836	0.118465	0.222557	0.14713	0.252122	81.5394		3.36013	-0.000594529	0.00567926	-0.0468139	0.0416695	0.0057103	0.0626728	89.6728		4.01923	-0.229164	-0.170422	0.223096	0.316953	0.285586	0.387597	73.4061		3.23803	-0.12998	-0.328631	0.28568	0.472855
7.82944	-0.0493979	-0.0564644	0.207522	0.0334732	0.0750225	0.210205	85.6975		3.27469	0.492364	-0.163791	-0.727933	-0.0486401	0.518892	0.729556	58.742		3.98999	-0.0393234	0.0136416	0.0735956	-0.0252654	0.0416223	0.0778116	87.6145		3.3618	0.0477395	-0.172118	-0.163433	0.261463	0.178616	0.30834	79.7109		4.02928	-0.319895	-0.314381	0.289806	-0.0912897	0.448518	0.303844	63.3514		3.24039	-0.0904422	-0.170346	0.0788446	0.182618
7.88753	-0.190536	-0.0993621	0.332595	0.328654	0.214888	0.467582	77.5911		3.27616	0.0556586	0.0038589	-0.110821	-0.0377033	0.0557922	0.117059	86.8017		3.99249	0.482707	-0.0155313	-0.563109	0.0938277	0.482957	0.570873	61.1213		3.36323	0.089144	-0.00915576	-0.154834	-0.0107351	0.089613	0.155206	84.8587		4.05227	-0.51945	0.0192526	0.682279	0.180186	0.519807	0.705671	58.6807		3.24171	-0.0563629	-0.365842	0.171184	0.555699
7.92328	-0.0798285	-0.297663	-0.0575903	0.520031	0.308182	0.52321	72.0503		3.27831	0.133898	-0.109969	-0.050186	0.0406158	0.173268	0.0645622	80.0221		4.01597	0.231856	-0.0362606	-0.579928	0.0840813	0.234674	0.585992	76.4276		3.36951	0.162418	0.0195911	-0.159002	-0.14984	0.163595	0.21848	80.5844		4.1333	-0.37532	0.0204137	0.387647	-0.0288277	0.375875	0.388718	67.9216		3.24171	-0.111156	-0.194204	0.17282	0.211548
7.92838	-0.111543	-0.301633	-0.00782422	0.520873	0.321596	0.520932	71.2405		3.28414	-0.0928536	0.239015	0.226804	-0.406409	0.256418	0.465412	75.1424		4.01798	0.215531	-0.0151063	-0.192663	-0.0248153	0.21606	0.194254	77.5223		3.37165	-0.0138684	0.0280861	-0.10447	-0.0527539	0.0313235	0.117034	88.205		4.13678	-0.318743	0.112261	0.651068	-0.0931729	0.337934	0.657701	70.2489		3.24573	-0.0622141	-0.0618936	0.0890347	-0.0096044
7.95741	-0.212613	-0.250109	0.455898	0.412775	0.328266	0.615	70.8364		3.28489	0.482802	0.085621	-0.535332	-0.317696	0.490335	0.622504	60.6374		4.02779	0.153282	0.158527	-0.237034	-0.250438	0.220514	0.344825	77.2608		3.3771	0.0551928	0.068747	-0.093271	-0.0833514	0.0881612	0.125088	84.9422		4.1396	-0.290695	-0.164193	0.650111	-0.0114014	0.33386	0.650211	70.4967		3.24904	0.159654	-0.00202718	-0.279164	-0.0669855
7.95879	-0.0764647	-0.0697606	0.106273	0.310273	0.103505	0.327968	84.0589		3.28877	-0.077819	-0.0317961	0.0188187	-0.0527426	0.0840642	0.0559993	85.1778		4.036	0.00102787	0.436818	-0.174934	-0.148763	0.436819	0.229635	64.0989		3.3771	0.0515568	0.0261537	-0.181169	0.0131717	0.0578111	0.181647	86.6858		4.16283	-0.00173302	0.00497127	0.355142	0.226988	0.00526468	0.421484	89.6984		3.25053	0.297206	0.190737	-0.429802	-0.049023
7.97617	-0.0652775	-0.207478	0.117335	0.235257	0.217505	0.262894	77.4375		3.29	0.0325901	0.133486	-0.0461338	-0.092782	0.137407	0.103619	82.1022		4.05685	0.152592	-0.157098	0.00389897	-0.0451852	0.219007	0.0453531	77.3493		3.38774	-0.0685383	-0.0919303	0.0402365	0.196734	0.114668	0.200806	83.4155		4.18962	-0.360521	0.131006	0.602872	-0.166412	0.383586	0.625418	67.444		3.2582	0.0764256	-0.322522	0.0493925	0.432574
8.00366	-0.291071	-0.279255	0.517732	0.310888	0.403368	0.603902	66.2111		3.29169	-0.0799867	-0.0830084	0.182034	0.111042	0.115275	0.213229	83.3805		4.06247	0.337486	0.0536741	-0.540465	-0.0295639	0.341727	0.541273	70.0179		3.38851	0.0791449	0.119814	-0.286757	-0.130281	0.143595	0.314965	81.7441		4.21481	-0.387815	-0.0942991	0.690789	0.336239	0.399115	0.768275	66.4771		3.25936	-0.151754	-0.279692	0.207725	0.364097
8.04077	-0.224626	-0.280599	0.188826	0.313666	0.359434	0.366117	68.9345		3.29169	0.0668429	-0.0532765	0.015944	0.105489	0.0854772	0.106687	85.0965		4.06281	0.163982	0.119592	-0.2178	-0.184336	0.202959	0.285336	78.29		3.38851	0.120104	0.0463651	-0.153689	0.00946993	0.128742	0.15398	82.6031		4.2245	-0.32813	-0.0261029	0.539106	0.0397615	0.329167	0.54057	70.7818		3.25959	0.152812	-0.0223968	-0.171493	-0.00722544
8.23309	-0.153026	-0.0638662	0.257601	-0.11196	0.165819	0.280879	80.4552		3.2929	0.0974752	0.297101	-0.119494	-0.354811	0.312682	0.374392	71.779		4.07743	0.302967	0.0559167	-0.305979	-0.29452	0.308084	0.424694	72.0562		3.38851	-0.0782587	0.0466008	0.187985	-0.185693	0.0910827	0.264235	84.7741		4.22912	-0.374921	-0.448071	0.535379	0.360053	0.584238	0.645189	54.2509		3.26437	-0.0142916	-0.259853	0.108744	0.465443
8.25181	0.0176649	-0.193884	0.0157635	0.259744	0.194687	0.260222	78.7736		3.29751	0.276818	0.235232	-0.380371	-0.321141	0.363266	0.497809	68.6991		4.09987	0.165449	0.0829199	-0.222114	-0.118447	0.185065	0.251723	79.3351		3.38882	0.0780843	0.0702256	-0.13876	-0.105084	0.105018	0.17406	83.9718		4.23501	-0.477219	0.144481	0.687555	-0.020493	0.49861	0.687861	60.0919		3.26724	-0.130314	-0.125438	0.178221	0.0994862
8.26403	-0.292383	-0.14497	0.447244	0.200218	0.326349	0.490014	70.9527		3.29945	0.248965	0.0112503	-0.420765	-0.00813171	0.249219	0.420844	75.5687		4.10245	-0.146194	-0.087101	0.065537	0.28712	0.170174	0.294505	80.2021		3.38882	0.0711975	-0.0230985	-0.0553828	0.022193	0.0748507	0.0596639	85.7074		4.24566	-0.476722	-0.13842	0.385305	0.481508	0.496411	0.616692	60.2372		3.27202	0.0227629	0.0278976	-0.187155	0.151885
8.30773	-0.318032	-0.190069	0.510926	0.271298	0.370501	0.578488	68.2535		3.29945	0.241158	0.0137815	-0.281723	0.0144709	0.241552	0.282094	76.0218		4.10261	-0.0163911	-0.0528765	0.0324773	0.222192	0.0553587	0.224553	86.8266		3.39417	0.0281068	0.0826925	-0.0600629	-0.0189416	0.0873387	0.0629788	84.9895		4.25541	-0.335793	-0.169264	0.547001	0.250144	0.376041	0.601483	67.9113		3.2738	-0.0651212	0.0682095	0.0896221	0.0272308
8.36111	0.0103717	-0.262268	-0.118265	0.433444	0.262473	0.449289	74.7831		3.30242	0.0205053	-0.114134	-0.0472295	-0.080079	0.115962	0.0929692	83.3409		4.10439	0.311141	0.388226	-0.230318	0.0743401	0.497522	0.242019	60.1638		3.39589	0.112166	-0.0315213	-0.0482659	-0.0422569	0.116511	0.0641501	83.3092		4.26048	-0.182895	0.221895	0.351135	-0.436584	0.287555	0.560269	73.2884		3.28212	-0.0454342	-0.27806	-0.0245799	0.344376
8.50815	-0.34993	-0.216691	0.488697	0.390038	0.411589	0.625264	65.6953		3.31307	-0.0967563	-0.0919492	0.271234	0.0437823	0.133478	0.274745	82.3294		4.10469	0.0945048	-0.246665	0.0062413	0.469015	0.264149	0.469057	74.6836		3.397	0.0719196	-0.0255424	-0.0476524	-0.0239815	0.0763207	0.0533466	85.6229		4.27411	-0.282445	-0.0179368	0.375403	0.157335	0.283014	0.40704	73.5598		3.28212	0.103523	0.019156	-0.195103	-0.0431377
8.52407	0.151072	-0.0855602	-0.241459	0.35937	0.173618	0.432954	80.0017		3.31507	0.0985795	-0.00268885	-0.210554	-0.0546661	0.0986162	0.217535	84.3405		4.10508	0.241206	0.00145751	-0.389877	0.0771305	0.24121	0.397433	76.042		3.397	-0.0567549	-0.0508128	0.0924104	0.0235367	0.0761778	0.0953607	85.6311		4.27602	-0.3058	0.135801	0.516452	-0.166987	0.334598	0.542778	70.4519		3.28714	-0.0292273	-0.00126396	0.0103333	-0.0624773
8.53597	-0.0573513	0.0910999	0.157022	-0.133119	0.107649	0.205856	83.8202		3.31616	-0.0432459	-0.0545296	0.0254055	0.0949503	0.0695966	0.0982904	86.0092		4.11025	-0.0429178	0.0881195	-0.0587461	-0.0280445	0.0980152	0.0650968	84.3751		3.39942	0.0190409	0.0547176	-0.0748693	0.0371754	0.0579359	0.0835908	86.6787		4.27981	-0.308248	-0.294692	0.63644	0.352486	0.426451	0.727532	64.7575		3.29473	0.259924	-0.141959	-0.385072	0.155311
8.54435	-0.207594	-0.0254215	0.205279	0.0907317	0.209145	0.224437	77.9278		3.31982	0.00398186	0.331518	0.0580534	-0.355612	0.331542	0.360319	70.6376		4.11347	0.152951	0.331708	-0.216753	-0.524743	0.365273	0.567748	68.5756		3.40084	-0.221462	0.0965043	0.20388	-0.0929892	0.241575	0.224084	76.0205		4.28653	-0.197241	-0.0310587	0.0866647	0.0706737	0.199672	0.111828	78.4822		3.30149	-0.0161045	-0.190036	-0.00280729	0.211878
8.64359	-0.270917	-0.282869	0.515662	0.388777	0.391677	0.645798	66.9411		3.32175	-0.0550026	-0.0774509	0.295718	0.0852731	0.0949944	0.307767	84.549		4.11965	-0.0318092	-0.0354336	-0.0319792	-0.0837983	0.0476168	0.089693	87.2707		3.40259	0.0742319	0.0650843	-0.0933958	-0.081109	0.0987235	0.123699	84.3343		4.2886	-0.280814	0.0401417	0.548297	0.111195	0.283668	0.559458	73.5207		3.3017	-0.255192	-0.047488	0.0654461	0.00512685
8.67283	0.0827223	-0.378237	-0.00956794	0.443466	0.387177	0.443569	67.221		3.32361	0.273555	0.0711919	-0.380577	-0.130204	0.282667	0.402233	73.5805		4.12277	0.18433	-0.0848309	-0.0819871	0.27367	0.202913	0.285688	78.2926		3.40542	-0.0762645	0.138248	0.0353508	-0.171174	0.157889	0.174786	80.9156		4.30573	-0.275204	-0.0945352	0.413579	0.25032	0.290988	0.483433	73.0829		3.30517	0.028397	-0.0470383	-0.0845718	-0.0222913
8.67494	-0.0161062	-0.274595	0.0604985	0.465017	0.275066	0.468936	74.034		3.32608	0.0799404	-0.0450592	-0.312878	-0.322902	0.0917649	0.44962	84.7349		4.12905	0.16962	0.0130528	0.00408528	0.0133043	0.170122	0.0139174	80.2051		3.40906	0.0448541	0.104104	-0.109216	-0.182065	0.113356	0.21231	83.4912		4.34071	-0.478846	-0.105132	0.688697	0.174142	0.490251	0.710373	60.6429		3.30657	-0.176439	-0.182886	0.236757	0.13461
8.71073	-0.391657	-0.260479	0.526288	0.34463	0.470367	0.629085	61.9419		3.32844	0.294606	0.0917063	-0.437998	-0.146856	0.308549	0.461962	72.0282		4.13647	-0.140172	0.0203425	0.173984	0.104657	0.14164	0.203036	81.8572		3.4093	0.0737357	-0.0217316	-0.136932	0.0743043	0.0768714	0.155793	85.5912		4.34327	-0.118985	0.153861	0.201654	-0.338847	0.194501	0.394312	78.7844		3.30674	-0.0438801	-0.0391318	0.0814449	0.111982
8.72313	-0.341901	-0.349834	0.534812	0.335306	0.489163	0.631232	60.7144		3.33712	0.0519084	0.0169561	-0.0016572	0.0101399	0.0546076	0.0102745	86.8697		4.13829	-0.162159	0.231137	-0.267932	-0.0510291	0.282347	0.272749	73.5996		3.4093	0.000254621	0.0120353	-0.0315087	-0.0380456	0.012038	0.049399	89.3103		4.40277	-0.360796	-0.0584439	0.399755	0.236808	0.365499	0.464631	68.5617		3.30927	0.0541182	-0.158397	-0.156027	0.264253
8.75508	0.0254828	-0.00941794	0.160259	0.124383	0.0271674	0.202865	88.4432		3.34295	0.306934	-0.0566075	-0.0245438	0.0445445	0.31211	0.0508588	71.8135		4.16203	-0.025391	-0.272479	-0.0799722	0.399864	0.27366	0.407782	74.1178		3.41117	0.0811685	0.0489257	-0.166718	-0.0344781	0.0947737	0.170245	84.5617		4.41165	-0.230673	-0.0433549	0.382453	0.0556024	0.234712	0.386474	76.4254		3.32016	0.00942387	-0.065136	-0.00883557	0.0341879
8.89445	0.128698	-0.185191	-0.228222	0.347938	0.225519	0.416109	76.9666		3.34718	-0.290694	-0.0853513	0.460498	0.0947991	0.302965	0.470155	72.3642		4.17856	0.0566224	0.0321038	-0.350521	0.177171	0.0650903	0.392753	86.268		3.41409	0.0437486	0.102143	-0.0744516	-0.0851792	0.111117	0.113131	83.6203		4.42892	-0.247979	0.0306691	0.303345	-0.235902	0.249868	0.384276	75.5303		3.32415	-0.169661	-0.279756	0.274773	0.328308
8.95734	0.0682585	0.0558813	-0.0881807	-0.124487	0.0882153	0.152555	84.9391		3.34718	-0.0427583	0.0766505	-0.0649808	-0.0914092	0.08777	0.112152	84.9647		4.17953	-0.0231773	0.0630117	0.0962263	-0.0526746	0.0671391	0.1097	86.1503		3.41409	0.0611701	-0.0721151	-0.140724	0.00950338	0.0945641	0.141044	84.5738		4.43129	-0.447001	0.0285953	0.775286	0.131804	0.447914	0.78641	63.39		3.32497	0.120512	-0.0383711	-0.269219	0.0208491
9.01	0.088611	-0.116072	-0.22144	0.2265	0.146029	0.316762	81.6031		3.34718	-0.0653076	-0.0471864	0.100522	0.0413054	0.0805707	0.108678	85.3786		4.18163	-0.122986	-0.0101379	-0.1527	0.377077	0.123403	0.406822	82.9115		3.41645	-0.237547	0.110352	0.369043	-0.147358	0.261928	0.397376	74.8155		4.44475	-0.427602	-0.0502035	0.511659	-0.138888	0.430539	0.530174	64.4982		3.32769	0.179845	0.0750313	-0.249783	0.0311505
9.01931	0.0687555	0.056379	-0.0881807	-0.124487	0.0889152	0.152555	84.8988		3.34785	0.297365	-0.0471632	-0.0154553	0.0324763	0.301082	0.0359663	72.4774		4.18773	0.0892055	-0.0723509	-0.276657	-0.00334279	0.114858	0.276678	83.4046		3.41947	-0.173507	0.0135496	0.196765	-0.122924	0.174035	0.232006	79.9775		4.48708	-0.30054	0.215241	0.621577	-0.314461	0.369666	0.696594	68.305		3.32791	-0.13733	0.225101	0.0768769	0.212701
9.08716	0.218222	-0.0662767	-0.242124	0.354686	0.228065	0.429449	76.8168		3.34785	-0.042172	0.275883	0.100075	-0.325005	0.279087	0.340063	73.7943		4.18888	-0.0909391	0.0503761	0.111765	-0.0746895	0.10396	0.134424	84.0327		3.42374	0.0338676	0.00852358	-0.136299	-0.0589374	0.0349237	0.148496	87.9986		4.52222	-0.361876	-0.0503885	0.617434	0.169441	0.365368	0.640261	68.5698		3.32937	0.0150031	0.051505	-0.099825	-0.117388
9.10013	-0.282045	0.102291	0.419425	0.062375	0.300022	0.424038	72.5411		3.35148	-0.09954	0.436548	0.0885115	-0.598446	0.447753	0.604957	63.4004		4.19728	0.218544	0.329542	-0.248074	-0.62935	0.395424	0.676478	66.7076		3.42421	-0.150367	0.0225073	0.260485	-0.0696778	0.152042	0.269643	81.2547		4.52882	-0.224721	-0.0790318	0.245474	0.19002	0.238213	0.310427	76.2189		3.33167	0.127134	0.133912	-0.136133	-0.100681
9.11342	-0.24301	-0.267697	0.489882	0.367007	0.361546	0.61211	68.8048		3.35195	0.101439	-0.0878393	0.0659535	0.105227	0.134185	0.124188	82.2885		4.20408	0.0856472	-0.135077	-0.0238159	0.172399	0.159941	0.174036	80.7965		3.42592	-0.237301	0.161251	0.366258	-0.161551	0.286904	0.400305	73.3273		4.54203	-0.13116	-0.0868872	0.0785561	-0.0143945	0.157329	0.079864	80.9481		3.3327	-0.139423	-0.377064	0.213541	0.626148
9.24344	0.0682527	0.0573801	-0.0881807	-0.124487	0.0891679	0.152555	84.8843		3.3618	-0.268454	0.146409	0.290989	-0.198317	0.305783	0.352143	72.1947		4.22136	-0.0168586	-0.0437368	0.109505	0.106923	0.0468735	0.153048	87.3134		3.42592	-0.213931	0.0927015	0.365106	-0.130909	0.233152	0.387865	76.5173		4.54836	-0.390087	0.109286	0.650123	-0.228671	0.405107	0.689166	66.1022		3.33296	-0.109132	-0.274356	0.192023	0.124563
9.26047	0.195056	-0.0838022	-0.25922	0.324066	0.212296	0.414986	77.7431		3.36951	-0.0991831	0.0449529	0.040608	-0.295843	0.108895	0.298617	83.7484		4.22153	0.269384	-0.653007	-0.246173	-0.0815541	0.706389	0.25933	45.0581		3.42592	0.0118018	0.0408799	-0.184244	-0.0185125	0.0425493	0.185171	87.5614		4.56725	-0.186383	-0.0422666	0.52012	0.294769	0.191115	0.597841	78.9821		3.33407	0.0423662	0.117434	-0.142037	-0.0399384
9.32205	-0.332069	-0.141838	0.480104	0.271827	0.361092	0.551715	68.8327		3.3719	-0.0352783	0.233278	0.125235	-0.255429	0.23593	0.284478	76.3535		4.22241	0.177965	0.417847	-0.21799	-0.724439	0.454167	0.756526	62.9887		3.42841	0.0426423	0.0410701	-0.00816783	-0.0800278	0.059204	0.0804435	86.6059		4.58946	-0.251815	-0.264788	0.581487	0.503181	0.365409	0.768972	68.5672		3.34282	-0.0531455	-0.101738	0.117703	0.18435
9.38527	-0.120733	-0.295078	0.203601	0.591824	0.318822	0.625866	71.4083		3.37449	0.0612116	-0.0864955	-0.288086	0.0452758	0.105964	0.291622	83.9173		4.22721	0.146051	0.155817	-0.263452	-0.211807	0.213565	0.338038	77.6687		3.42841	0.0242919	-0.0299685	-0.135156	0.0984096	0.0385773	0.167188	87.7891		4.59876	-0.0619358	-0.198638	-0.00681252	0.0518743	0.20807	0.0523197	77.9907		3.35042	0.00120667	-0.168316	0.0566013	0.261592
9.42626	0.0682585	0.0558813	-0.0881807	-0.124487	0.0882153	0.152555	84.9391		3.37858	0.226255	0.0250588	-0.431407	-0.156445	0.227639	0.458897	76.8419		4.22873	0.241403	-0.0837109	-0.327602	0.00831045	0.255506	0.327707	75.1965		3.44048	0.0444341	0.0590973	-0.074835	-0.0531503	0.0739384	0.0917891	85.7598		4.718	-0.431735	0.0520974	0.582592	0.0398419	0.434867	0.583953	64.2232		3.36162	-0.0207649	-0.283638	0.0601962	0.512059
9.5272	0.196053	-0.313412	-0.249805	0.499957	0.369681	0.558892	68.304		3.38	0.100475	0.0401407	-0.127843	-0.0562386	0.108196	0.139666	83.7886		4.22897	0.0840645	0.0639378	-0.150435	-0.00534781	0.105617	0.15053	83.9373		3.44292	0.0284728	-0.0254989	-0.0389343	0.0139877	0.0382216	0.0413707	87.8095		4.72918	-0.228186	-0.0831636	0.432101	0.226397	0.242869	0.487819	75.9441		3.3629	0.0778379	-0.0232806	-0.171765	-0.0287113
9.53707	0.246341	-0.188386	-0.432317	0.327258	0.310118	0.542214	71.9337		3.38	0.0207769	0.0475828	0.1169	-0.096126	0.0519212	0.151347	87.0238		4.23135	0.0678177	0.0598457	-0.0826792	0.0601525	0.0904475	0.102246	84.8106		3.44397	-0.136514	0.0393315	0.174834	-0.0236075	0.142067	0.176421	81.8325		4.75043	-0.270114	-0.446854	0.700758	0.29909	0.52215	0.761916	58.5234		3.36535	0.126353	-0.0218244	-0.17517	0.0665563
9.56876	-0.360242	-0.239344	0.477273	0.438273	0.432504	0.647976	64.3734		3.38256	0.264718	0.135523	-0.440819	-0.228585	0.297392	0.496561	72.699		4.23392	0.202808	-0.301869	-0.105341	0.203374	0.36367	0.229037	68.6742		3.44397	-0.00876713	0.13804	0.00447238	-0.223106	0.138318	0.223151	82.0494		4.75125	-0.455476	-0.00550562	0.711315	0.0594354	0.455509	0.713794	62.9023		3.36621	-0.0218	-0.119596	-0.0234624	0.143849
9.5779	-0.262341	-0.159181	0.433691	0.378198	0.306857	0.575432	72.1301		3.38851	0.26765	0.0793961	-0.400382	-0.227257	0.279178	0.460382	73.7889		4.24114	0.374201	-0.279932	-0.185418	-0.0467637	0.46732	0.191224	62.1395		3.44465	0.0688427	0.0149547	-0.0765073	0.0351292	0.0704483	0.0841868	85.9603		4.7681	-0.272815	0.222323	0.517107	-0.227736	0.351931	0.565034	69.3945		3.37071	-0.0960623	-0.159221	0.185979	0.216542
9.64646	0.166406	-0.00472093	-0.163835	0.176301	0.166473	0.240674	80.4172		3.38851	0.185072	-0.163266	-0.417688	0.0406614	0.246794	0.419662	75.7121		4.24545	0.0406871	-0.253065	-0.127534	0.432686	0.256315	0.45109	75.1485		3.44465	0.0252873	-0.0155958	-0.0645187	-0.00384277	0.0297099	0.064633	88.2975		4.78102	-0.364369	0.301986	0.535432	0.0122345	0.473245	0.535572	61.7549		3.37888	0.147981	-0.0300139	-0.159907	0.0290168
9.74623	-0.15192	-0.139051	0.500415	0.326084	0.205948	0.597282	78.115		3.38851	-0.206779	0.0584622	0.421891	-0.123626	0.214884	0.439631	77.5913		4.26093	0.098802	-0.131417	-0.120274	0.332074	0.164415	0.353184	80.5368		3.44749	0.0439565	0.143352	-0.0138602	-0.152532	0.14994	0.15316	81.3766		4.79426	-0.0679397	0.249667	0.431279	-0.380705	0.258746	0.575272	75.0044		3.3885	-0.0834469	-0.360483	0.201018	0.581261
9.75829	0.069755	0.0558755	-0.0881807	-0.124487	0.0893746	0.152555	84.8724		3.38988	0.0524073	0.0174562	-0.0016572	0.0101399	0.0552381	0.0102745	86.8335		4.2746	0.0351686	-0.0243617	-0.180878	-0.115287	0.0427822	0.214495	87.548		3.44954	-0.0653798	-0.00923331	0.179823	-0.0266657	0.0660286	0.181789	86.2141		4.8006	-0.420593	0.167968	0.651333	-0.307226	0.452893	0.720155	63.0706		3.39062	0.166708	-0.0597314	-0.125022	0.197246
9.8418	-0.411847	-0.269267	0.545215	0.310029	0.492059	0.627198	60.524		3.39506	-0.0764311	0.158524	0.129148	-0.0775673	0.175988	0.150652	79.8639		4.27745	0.13123	0.041639	-0.194471	-0.102964	0.137678	0.220047	82.0865		3.44954	-0.00950033	0.04604	0.030952	-0.116844	0.0470099	0.120874	87.3055		4.84814	-0.144141	-0.151963	0.383008	0.0861481	0.209451	0.392577	77.9098		3.39493	0.0740763	-0.223787	-0.17048	0.218544
9.86183	0.267494	-0.248644	-0.266139	0.300499	0.365208	0.401409	68.5796		3.40589	-0.0467342	-0.0575139	0.0254055	0.0949503	0.0741076	0.0982904	85.7501		4.28499	0.0919907	0.0233138	-0.251654	0.0742157	0.094899	0.262369	84.5545		3.45475	-0.0949823	0.0331025	0.161395	0.00199355	0.100585	0.161407	84.2271		4.87661	-0.0995548	-0.000488723	0.531587	0.219847	0.099556	0.575254	84.2864		3.3977	-0.0250775	0.0085463	0.0560596	-0.0620601
9.98605	0.0808241	-0.234529	-0.147283	0.414292	0.248065	0.439693	75.637		3.4093	-0.116813	0.0128822	0.209747	-0.0945573	0.117521	0.230076	83.251		4.29526	0.112827	0.164355	-0.223388	-0.0568889	0.199356	0.230518	78.5007		3.45601	0.0926917	0.109424	-0.140165	-0.118591	0.143406	0.183603	81.755		4.89533	-0.343241	0.110027	0.533705	-0.0709966	0.360445	0.538406	68.8725		3.39873	0.137501	0.0801385	-0.181292	-0.132863
10.0825	-0.130542	-0.259911	0.51254	0.255928	0.290852	0.572884	73.091		3.41434	-0.0120593	0.155257	0.0820364	-0.192456	0.155724	0.209211	81.0412		4.30459	0.0675706	-0.027755	-0.3199	0.131357	0.0730487	0.345819	85.8109		3.46964	0.162933	0.0355346	-0.184372	-0.0869614	0.166763	0.203851	80.4003		4.91939	-0.447688	0.1609	0.480656	-0.204182	0.475724	0.522226	61.5935		3.40466	-0.0940668	-0.255247	0.167055	0.373854
10.0835	0.125376	-0.292407	-0.226643	0.512567	0.318152	0.560439	71.4488		3.41598	0.0881698	-0.00417903	0.0495989	0.0542662	0.0882688	0.0735178	84.936		4.30459	-0.0395691	0.0257867	0.150776	0.189966	0.0472299	0.242529	87.2929		3.47725	0.143667	0.0428529	-0.0918794	-0.0545704	0.149921	0.106863	81.3776		4.96142	-0.337213	0.18163	0.595467	-0.155662	0.383017	0.615477	67.4793		3.40519	0.11768	-0.13282	-0.285242	0.0559916
10.0852	-0.0194451	-0.140333	-0.0423736	0.237763	0.141674	0.241509	81.8553		3.42276	0.15734	-0.0592004	0.0762414	0.104044	0.168109	0.128988	80.3221		4.32345	-0.0836625	0.42931	-0.0474079	-0.642072	0.437386	0.643819	64.0628		3.47725	0.114718	0.00259323	-0.180797	0.022828	0.114747	0.182233	83.4109		4.97188	-0.389482	0.0785911	0.639352	-0.0131981	0.397332	0.639488	66.5885		3.40519	0.0277797	-0.0385592	0.13593	0.283663
10.1803	-0.215085	0.026624	0.307153	0.0411254	0.216726	0.309894	77.4832		3.42592	0.106251	-0.0277711	-0.0481283	0.0294445	0.10982	0.0564209	83.695		4.32808	0.261499	-0.015245	-0.555992	0.135624	0.261943	0.572295	74.8146		3.47793	0.0567137	-0.0376461	0.0351398	-0.00108443	0.0680711	0.0351565	86.0968		4.97675	-0.470201	-0.177436	0.578787	0.321715	0.502565	0.662189	59.8301		3.40738	0.0586874	-0.139336	-0.154647	0.193943
10.1989	0.124889	-0.293518	-0.226643	0.512567	0.318983	0.560439	71.3985		3.42841	0.272826	0.155944	-0.133223	-0.315784	0.314249	0.342736	71.6845		4.34117	0.221015	-0.00363678	-0.245756	-0.174846	0.221045	0.301608	77.2296		3.48116	0.117039	0.0253737	-0.175654	-0.0296553	0.119758	0.17814	83.1218		5.00332	-0.098401	-0.123491	0.542626	0.270386	0.157901	0.60626	80.9149		3.41449	-0.17236	-0.334318	0.20437	0.456139
10.2125	-0.229553	-0.0436332	0.534919	0.0574787	0.233663	0.537998	76.4872		3.42841	-0.0823167	-0.131936	0.0590154	0.269279	0.15551	0.275671	81.0536		4.34813	0.267252	-0.0895555	-0.391168	0.132323	0.281858	0.412943	73.6289		3.48323	-0.191168	-0.0126169	0.301007	-0.057986	0.191584	0.306541	78.9548		5.00538	-0.178586	-0.285112	0.576455	0.0794135	0.336426	0.5819	70.3408		3.41474	0.0401526	-0.161787	-0.07619	0.20311
10.3533	0.123224	-0.29689	-0.226643	0.512567	0.321447	0.560439	71.2496		3.42841	-0.151398	-0.0212154	0.309711	-0.00414169	0.152878	0.309739	81.2063		4.35618	0.251613	-0.0592213	-0.333995	-0.0385531	0.258488	0.336212	75.0196		3.48633	0.0899189	0.0680068	-0.0965734	-0.117814	0.11274	0.152337	83.5267		5.00636	-0.399816	0.384429	0.401176	-0.128496	0.554652	0.421253	56.3133		3.42083	0.12397	-0.0113133	-0.17517	0.0665563
10.4327	-0.356705	-0.12401	0.48144	0.276119	0.377646	0.555001	67.812		3.43721	0.0579538	0.0194721	-0.0016572	0.0101399	0.0611376	0.0102745	86.4949		4.35841	0.127561	0.0960489	-0.210041	-0.130284	0.159678	0.247166	80.8118		3.49378	0.107731	0.0544797	-0.097931	-0.123691	0.120723	0.157765	83.0662		5.00706	-0.331143	0.19464	0.586723	-0.17008	0.38411	0.610877	67.4115		3.42163	0.0198145	-0.131861	-0.0404207	0.0303366
10.4356	0.180418	-0.143999	-0.33148	0.238925	0.230838	0.408612	76.6536		3.43874	0.355952	0.138839	-0.446655	-0.280901	0.382071	0.527642	67.538		4.37525	0.0568351	0.0924321	-0.159391	-0.260157	0.108508	0.305102	83.7707		3.49458	-0.00949932	-0.0206498	0.122762	-0.0872145	0.0227299	0.150589	88.6976		5.0188	-0.482463	0.426748	0.657932	-0.184583	0.644115	0.683334	49.9006		3.42347	-0.0512703	-0.0894482	-0.0414118	0.190235
10.5612	-0.0935256	0.0142851	0.293663	0.0551001	0.0946103	0.298788	84.5711		3.44048	-0.0324538	-0.147096	0.03666	0.0580708	0.150634	0.0686744	81.3363		4.39041	0.258632	-0.10288	-0.330844	0.106194	0.278343	0.34747	73.8387		3.49497	0.0072839	0.250773	-0.0324756	-0.356371	0.250879	0.357847	75.4705		5.03714	-0.285383	-0.00145346	0.605141	-0.0512847	0.285387	0.60731	73.418		3.42908	-0.0112655	-0.0462881	-0.00756015	0.136202
10.6347	0.0620444	-0.0267273	-0.0830136	0.0514221	0.0675563	0.0976498	86.1264		3.44048	-0.0987332	-0.0817897	0.227696	0.108113	0.12821	0.252059	82.6338		4.39064	-0.0488239	0.0125472	-0.156603	0.0494839	0.0504104	0.164235	87.1105		3.49497	0.114401	0.0206752	-0.194052	-0.0122147	0.116255	0.194436	83.324		5.04031	-0.287836	-0.248594	0.530059	0.141658	0.380327	0.548661	67.6461		3.42943	0.178829	-0.169369	-0.229979	0.0871468
10.6578	0.169263	-0.105096	-0.134773	0.313378	0.199236	0.34113	78.5077		3.44052	0.173757	0.0288337	-0.345928	-0.104574	0.176133	0.361388	79.8554		4.39442	-0.153047	0.619177	-0.270092	0.0328755	0.637811	0.272086	50.3712		3.49497	0.0429155	0.10568	-0.222401	-0.0778387	0.114062	0.235629	83.4505		5.05188	-0.485403	0.428665	0.657932	-0.184583	0.647588	0.683334	49.64		3.4308	-0.0547036	-0.0119617	0.141533	-0.0772676
10.7349	-0.470428	-0.36192	0.450669	0.45885	0.593539	0.643153	53.5914		3.44674	-0.228964	0.109243	0.358433	-0.203388	0.25369	0.412117	75.304		4.4034	0.25483	0.000666883	-0.427896	-0.0143108	0.254831	0.428136	75.2364		3.49537	-0.204069	-0.0452925	0.243331	0.000405641	0.209035	0.243331	77.9342		5.0521	-0.234804	-0.0566109	0.599614	-0.0354204	0.241532	0.60066	76.0231		3.43458	-0.0530638	-0.467172	0.180642	0.695047
10.7746	0.14525	-0.137649	-0.277704	0.0976483	0.200112	0.294372	78.4565		3.44674	0.184022	0.00803263	-0.355237	-0.00581176	0.184198	0.355285	79.3856		4.41244	0.147022	-0.162113	-0.20846	0.24048	0.218852	0.318255	77.3584		3.49537	0.0260971	0.034105	-0.0371339	-0.0831311	0.0429442	0.0910478	87.5387		5.08799	-0.225928	-0.098728	0.284802	0.129995	0.246558	0.313067	75.7261		3.43675	-0.0740514	-0.226239	0.0616488	0.39798
10.8323	0.274562	-0.228432	-0.225382	0.395591	0.357163	0.45529	69.0739		3.44749	-0.354843	-0.0707361	0.433425	0.0218221	0.361825	0.433974	68.7877		4.4137	0.0956095	-0.00737465	-0.216819	0.000641349	0.0958935	0.21682	84.4973		3.50441	0.148981	-0.0435074	-0.159242	-0.0221954	0.155204	0.160781	81.0714		5.14548	-0.3261	-0.124254	0.405266	0.256104	0.34897	0.479405	69.5757		3.44301	0.000585975	0.0544398	-0.116164	-0.0641231
10.8792	-0.131252	-0.0359241	0.306621	0.143238	0.13608	0.338429	82.1789		3.44954	0.524662	0.238871	-0.39799	-0.0445656	0.57648	0.400477	54.7966		4.4189	0.0330992	0.40001	-0.208488	-0.177266	0.401377	0.273661	66.3357		3.50441	-0.0788867	0.0551603	0.12764	-0.162528	0.0962588	0.206658	84.4762		5.15806	-0.491602	-0.193536	0.648813	0.195831	0.528327	0.677722	58.1075		3.4436	0.128733	-0.0348825	-0.193789	0.0645813
10.9516	-0.441364	-0.242548	0.51876	0.257916	0.503618	0.579338	59.7603		3.44954	0.0162373	0.00254118	-0.0014789	-0.00208303	0.0164349	0.00255463	89.0583		4.43644	0.151854	-0.0091525	-0.0950044	-0.0257374	0.152129	0.0984289	81.2497		3.50441	-0.00670659	0.0418843	-0.134726	-0.0279004	0.0424178	0.137584	87.5689		5.15815	-0.355238	-0.144963	0.526707	0.347553	0.383677	0.631041	67.4384		3.44381	-0.141919	-0.121242	0.180289	0.0710146
11.3741	-0.23714	-0.185944	0.530532	0.27313	0.301348	0.596711	72.4614		3.45584	-0.172243	-0.0351899	0.228476	0.151765	0.175801	0.274288	79.8747		4.43981	0.314951	-0.137995	-0.5349	0.231912	0.343856	0.58301	69.888		3.50681	-0.194757	0.123165	0.291037	-0.173763	0.230434	0.338963	76.6774		5.16696	-0.315461	0.208699	0.586723	-0.17008	0.378247	0.610877	67.7748		3.45243	-0.429693	-0.0411764	-0.123542	0.115231
11.4763	-0.109399	-0.364964	-0.416678	0.387922	0.381008	0.569301	67.6039		3.45614	-0.0908512	-0.0749853	-0.16588	-0.00646236	0.1178	0.166006	83.2349		4.4441	0.117432	-0.0285111	-0.150299	0.1714	0.120843	0.227964	83.0592		3.50681	0.0278896	0.120417	-0.0251964	-0.261317	0.123604	0.262528	82.8998		5.16982	-0.481159	0.435872	0.494058	-0.360792	0.649229	0.611772	49.5165		3.45338	0.15299	-0.0355169	-0.159907	0.0290168
11.4771	-0.1307	0.0242532	0.37425	0.277419	0.132931	0.465858	82.361		3.45834	0.388432	0.114099	-0.602827	-0.130137	0.404843	0.616714	66.1187		4.44943	0.00555462	-0.0471173	-0.101864	0.231151	0.0474436	0.2526	87.2807		3.5109	0.0107021	0.0654378	-0.0653709	-0.0686721	0.0663072	0.0948115	86.1981		5.20327	-0.494286	0.0794291	0.711647	-0.0297639	0.500628	0.71227	59.9585		3.45338	0.11252	0.0266493	-0.218585	0.0130462
11.5519	0.302918	-0.245591	-0.418693	0.419282	0.389967	0.592538	67.0475		3.46185	0.120235	-0.164418	-0.195621	0.194676	0.20369	0.275982	78.2472		4.45371	0.375614	-0.191446	-0.313566	0.0940052	0.421589	0.327354	65.065		3.51095	0.0259368	-0.0944496	-0.0397311	0.02438	0.0979461	0.0466148	84.3791		5.21764	-0.146233	0.133071	0.310614	0.221652	0.197717	0.38159	78.5965		3.45864	-0.0342297	-0.356723	0.0723647	0.513038
11.5682	-0.263677	-0.351377	0.514413	0.285181	0.439308	0.588174	63.9403		3.46185	-0.134023	-0.00140916	0.171745	0.0288151	0.134031	0.174145	82.2974		4.45455	0.0841307	-0.162929	-0.126509	0.331527	0.183368	0.354845	79.434		3.51103	0.119663	0.032913	-0.142144	-0.126501	0.124107	0.190282	82.8708		5.237	-0.313547	-0.0164369	0.470415	0.247423	0.313977	0.531515	71.7009		3.45971	0.0433133	0.0693795	-0.144865	-0.151539
11.5756	0.0356795	-0.326104	-0.0512663	0.37436	0.32805	0.377854	70.8495		3.46446	0.0253455	0.044849	0.248619	0.0793887	0.0515153	0.260986	87.0471		4.46327	-0.25541	0.0673346	-0.152476	0.137381	0.264137	0.205238	74.6843		3.51386	-0.0809756	0.0385539	-0.0247906	-0.142278	0.0896853	0.144422	84.8545		5.24343	-0.0888083	0.00360057	0.0871819	0.0628165	0.0888812	0.107455	84.9008		3.46066	-0.0216228	0.0396435	0.0531321	-0.108079
11.5948	0.153647	-0.179069	-0.270783	0.292882	0.235952	0.398878	76.3523		3.46446	-0.0113808	-0.0474135	0.00975054	0.0247806	0.0487602	0.0266299	87.2051		4.46493	0.156413	-0.0918582	-0.408212	0.210722	0.181391	0.459392	79.5492		3.51386	-0.0142869	-0.0838423	-0.170988	0.151388	0.0850508	0.228375	85.1211		5.30609	-0.151235	0.0719307	0.229291	0.0506501	0.167469	0.234819	80.3593		3.46092	0.146978	0.112657	-0.222925	-0.141523
11.6025	0.0456737	-0.130112	-0.0809226	0.391468	0.137896	0.399744	82.0739		3.47246	0.211393	0.0813989	-0.0164216	0.089733	0.226523	0.0912233	76.9076		4.49796	0.176255	-0.255422	-0.208157	0.399534	0.310332	0.450507	71.9207		3.51399	-0.169009	0.124398	0.202771	-0.147615	0.209855	0.250811	77.8862		5.32281	-0.194929	-0.0277328	0.579373	-0.0777251	0.196892	0.584564	78.6447		3.46545	0.116973	-0.138113	-0.241212	0.286637
11.6499	-0.0208841	-0.155787	-0.0728473	0.293982	0.15718	0.302873	80.9567		3.47622	0.3344	-0.547815	0.0956852	0.0913801	0.641813	0.13231	50.0728		4.50848	0.0259088	0.320449	-0.108084	-0.452829	0.321495	0.46555	71.2466		3.5141	0.117804	0.0655602	-0.354414	-0.0951173	0.134818	0.366956	82.2519		5.3272	-0.358719	-0.236136	0.311815	0.194204	0.429464	0.367347	64.5664		3.4659	0.0759853	-0.123628	-0.180041	0.152745
11.6919	0.0999771	-0.0172081	-0.161453	0.04833	0.101447	0.168532	84.1775		3.47622	0.103431	-0.0999543	0.26871	-0.00414007	0.143836	0.268742	81.7301		4.50856	0.270791	0.0971541	-0.270373	-0.23344	0.287692	0.357205	73.2802		3.51505	-0.0529069	0.0408079	0.123539	-0.0444038	0.0668164	0.131277	86.1688		5.35496	-0.133719	-0.0250809	0.2697	-0.258415	0.136051	0.373519	82.1806		3.47532	0.0498006	-0.189172	-0.111359	0.213424
11.8785	0.204596	-0.0486495	-0.285863	0.334703	0.2103	0.440164	77.8601		3.47793	-0.270672	0.0580724	0.274327	-0.074141	0.276832	0.284169	73.9288		4.52108	0.0479684	0.0480533	-0.325857	-0.114019	0.0678977	0.345229	86.1068		3.5174	-0.00587152	0.182027	0.0786808	-0.107123	0.182121	0.132914	79.5067		5.36337	-0.359148	-0.136977	0.709063	-0.153986	0.384383	0.725591	67.3946		3.47554	0.0855368	0.0328679	-0.122952	-0.0496891
11.9015	-0.0839827	-0.0121999	0.36142	0.149158	0.0848642	0.390989	85.1318		3.47793	-0.110478	0.0875605	0.0234665	-0.0089408	0.140969	0.025112	81.8961		4.52618	0.0318004	0.03238	-0.4059	0.210063	0.0453843	0.457035	87.3988		3.51842	0.029747	-0.0266135	-0.145985	0.0887713	0.0399144	0.170856	87.7125		5.37891	-0.118208	0.172468	0.50615	-0.324533	0.209089	0.601257	77.931		3.47916	-0.131053	-0.159932	0.19415	0.212697
12.2056	-0.124858	0.112454	0.246511	-0.0619234	0.168034	0.25417	80.3265		3.48931	0.194712	0.331164	0.00313872	-0.0368498	0.384164	0.0369832	67.4081		4.52793	-0.0465505	0.200859	-0.0574601	-0.161297	0.206183	0.171226	78.1012		3.52187	0.124957	0.0923761	-0.176566	-0.111495	0.155395	0.208822	81.0603		5.37962	-0.124743	-0.0293385	0.251967	-0.267503	0.128146	0.367484	82.6375		3.48898	0.166199	-0.0235584	-0.449233	0.0699672
12.392	-0.233444	-0.203477	0.403011	0.263217	0.309676	0.481353	71.9603		3.48931	-0.0164982	-0.0935169	0.110789	0.0288561	0.0949611	0.114485	84.5509		4.52793	0.0312748	-0.167209	-0.0702756	0.247954	0.170109	0.257721	80.2058		3.52637	-0.165602	-0.112249	0.167887	0.160282	0.20006	0.232113	78.4596		5.38278	-0.154492	0.0411671	0.341241	0.0384625	0.159883	0.343402	80.7999		3.4908	0.0922453	-0.0707667	-0.224774	0.0532167
12.3994	0.103418	-0.18696	-0.155128	0.244639	0.213657	0.289678	77.6632		3.49262	0.0265451	0.078121	0.057088	-0.0757179	0.0825078	0.0948274	85.2673		4.57559	-0.227582	-0.10188	-0.147677	0.214162	0.249345	0.260142	75.5612		3.52732	-0.000451616	-0.0551613	0.0709007	0.0800086	0.0551632	0.106903	86.8378		5.38885	-0.00368373	0.297893	0.204974	0.282931	0.297916	0.349377	72.6675		3.49485	0.11454	-0.0787168	-0.121166	0.165805
12.5677	-0.0513558	-0.336682	0.431781	0.295372	0.340576	0.523144	70.088		3.49756	-0.0805355	-0.0481701	0.189107	0.0577635	0.093842	0.197732	84.6153		4.58174	-0.0395488	0.0472846	-0.274006	0.013337	0.0616436	0.27433	86.4658		3.53593	0.0234973	0.0556598	-0.0815699	-0.174314	0.0604164	0.192455	86.5363		5.43004	-0.398438	0.43439	0.640145	-0.391096	0.589447	0.750161	53.8822		3.50011	-0.181189	-0.213021	0.412603	0.66636
12.5693	-0.220451	-0.268344	0.445802	0.372872	0.347286	0.581182	69.6786		3.49909	-0.12733	0.274327	0.245164	-0.400966	0.302437	0.469978	72.396		4.60107	0.264543	0.0282445	-0.414238	-0.116544	0.266047	0.43032	74.5708		3.55079	-0.027854	0.108351	-0.0487661	-0.214387	0.111874	0.219864	83.5767		5.43771	-0.543839	-0.028373	0.740521	0.147286	0.544578	0.755026	57.0041		3.50171	0.0600361	-0.148326	0.0827625	0.383708
12.5967	0.335702	0.0418241	-0.320892	0.107288	0.338298	0.338353	70.2268		3.49909	0.229371	0.0596785	-0.407119	-0.155593	0.237007	0.435839	76.29		4.61595	0.101609	0.0464879	-0.0965513	-0.207756	0.111738	0.229095	83.5845		3.55079	-0.0155545	0.0600873	0.0230873	-0.089091	0.0620679	0.0920339	86.4415		5.43847	-0.189568	-0.369414	0.494614	0.368838	0.415214	0.616996	65.4672		3.5082	-0.0328413	-0.193495	0.127277	0.245598
12.6662	0.0557871	-0.0289483	-0.154701	0.301368	0.0628506	0.338755	86.3965		3.50017	0.305347	0.127826	-0.368701	-0.168818	0.331023	0.405512	70.6691		4.62711	0.190676	0.45536	-0.270772	-0.658903	0.49367	0.71237	60.4179		3.55338	0.0594412	-0.115906	-0.051702	0.0584605	0.130259	0.078043	82.5154		5.47061	-0.230114	0.232104	0.622004	-0.415453	0.32684	0.747991	70.9229		3.50884	0.0716147	-0.097165	0.0138189	0.0109076
12.7963	-0.0980386	-0.140835	0.328253	0.192304	0.171599	0.380435	80.1192		3.50086	-0.184775	-0.0512249	0.38524	0.0751461	0.191744	0.3925	78.9454		4.62735	0.0830356	-0.198233	-0.101892	0.241038	0.214922	0.26169	77.5891		3.55642	-0.184832	0.0163768	0.286477	-0.0954711	0.185557	0.301966	79.3064		5.50064	-0.243042	0.230689	0.622004	-0.415453	0.335092	0.747991	70.4219		3.51123	0.00119313	-0.167933	-0.120364	0.231749
12.7994	0.0727872	-0.0541681	-0.112455	0.0552474	0.0907312	0.125293	84.7943		3.50099	-0.0465058	0.145556	0.0588963	-0.189751	0.152805	0.198682	81.2105		4.64183	0.402877	0.118568	-0.141604	-0.00679009	0.419962	0.141767	65.1678		3.55642	0.0329998	0.0612038	-0.161281	-0.129074	0.0695333	0.206571	86.0128		5.5015	-0.318826	-0.235766	0.520181	0.253351	0.39653	0.578597	66.6386		3.51239	-0.0677859	-0.114202	0.142957	0.0533671
12.9267	0.0996841	-0.384538	-0.272261	0.394092	0.397249	0.478993	66.5937		3.50708	-0.23929	0.0416232	0.238488	-0.0522305	0.242883	0.24414	75.9432		4.66852	-0.0299812	0.0830797	-0.185806	0.195283	0.0883238	0.269554	84.9328		3.56383	0.0450851	0.0303497	-0.130845	-0.0334803	0.0543486	0.13506	86.8845		5.53185	-0.226483	0.0805133	0.54469	-0.0443305	0.240368	0.546491	76.0917		3.51676	0.0411714	0.105162	-0.267661	0.00752621
12.9875	0.0758965	-0.188546	-0.0839374	0.489577	0.203248	0.49672	78.273		3.51103	-0.0251662	-0.152957	0.358993	0.26562	0.155014	0.446576	81.0824		4.6846	0.147477	0.0249628	-0.0972483	-0.275283	0.149575	0.291955	81.3977		3.56619	-0.109158	0.0677637	0.202862	-0.00262413	0.128482	0.202879	82.6181		5.58528	-0.224595	0.0859256	0.54469	-0.0443305	0.240471	0.546491	76.0857		3.51747	0.0672044	-0.0746481	-0.0838307	-0.0173458
13.0082	0.0922341	-0.28908	0.0689797	0.318487	0.303437	0.325872	72.3358		3.5141	0.415517	0.289823	-0.136326	-0.0660005	0.506608	0.151462	59.5619		4.69511	0.0776524	0.128709	-0.171085	-0.209397	0.15032	0.270402	81.3545		3.56786	-0.165368	0.0242543	0.220326	-0.209568	0.167137	0.304076	80.3786		5.6067	-0.459069	0.175845	0.749134	-0.14194	0.491595	0.762463	60.5545		3.51867	0.301255	0.194797	-0.429802	-0.049023
13.0854	0.213313	-0.0270017	-0.279234	0.167321	0.215016	0.325527	77.5836		3.51915	-0.0750257	-0.15327	0.255703	0.250699	0.170648	0.358098	80.1745		4.70631	-0.17744	-0.0188144	-0.136784	0.299271	0.178435	0.329049	79.7214		3.56786	0.0204584	0.0100663	-0.0388637	-0.0521065	0.0228008	0.0650037	88.6935		5.62092	-0.221113	0.0886876	0.54469	-0.0443305	0.238236	0.546491	76.2175		3.51867	-0.0548902	-0.116534	0.0227068	0.106912
13.1045	-0.184465	0.0307351	0.246383	0.0367876	0.187008	0.249114	79.2218		3.51915	-0.121859	0.0269312	-0.0112268	-0.105212	0.1248	0.105809	82.8308		4.71852	0.128663	0.0823635	-0.299729	0.0308566	0.152768	0.301313	81.2126		3.57077	0.0188504	0.0990381	-0.113519	-0.112118	0.100816	0.159552	84.2138		5.62624	-0.21822	0.0925496	0.54469	-0.0443305	0.237034	0.546491	76.2884		3.52572	0.0844199	-0.184501	-0.0937985	0.191911
13.114	0.00546021	-0.093608	0.0441838	0.221428	0.0937671	0.225794	84.6196		3.51922	0.0554296	0.0184637	-0.0016572	0.0101399	0.0584238	0.0102745	86.6507		4.72762	0.253133	0.328419	-0.213806	0.125522	0.414651	0.247929	65.5027		3.57526	0.0234603	-0.104312	0.0172305	0.037953	0.106918	0.0416811	83.8623		5.63699	-0.215744	0.0947705	0.54469	-0.0443305	0.235641	0.546491	76.3706		3.52732	0.0255963	-0.262021	0.0201315	0.358724
13.1568	-0.234127	-0.209101	0.481769	0.320012	0.313908	0.578367	71.7051		3.52114	-0.246127	-0.123654	0.474169	0.228016	0.275443	0.526144	74.0116		4.72762	0.278641	0.219494	-0.524527	0.0611168	0.354709	0.528076	69.2244		3.57592	0.125879	-0.0640596	-0.225143	0.117297	0.141242	0.253866	81.8803		5.64876	-0.266548	0.105293	0.592109	0.0723951	0.286591	0.596518	73.346		3.52732	-0.0905721	0.0197133	0.0747464	-0.142122
13.1705	0.140193	-0.15326	-0.300895	0.254517	0.207708	0.394103	78.0119		3.52778	-0.183289	-0.0583294	0.194445	0.0436166	0.192346	0.199276	78.9103		4.73214	0.0276304	-0.309901	0.0881437	0.341267	0.31113	0.352466	71.8726		3.58331	0.0529779	0.0959826	-0.0896878	-0.15448	0.109633	0.178628	83.7059		5.66496	-0.479653	-0.109343	0.579173	0.185377	0.491958	0.608117	60.5306		3.52881	-0.124045	-0.228525	-0.114007	0.0754498
13.1805	0.0169184	-0.218192	0.080465	0.544698	0.218847	0.550609	77.3587		3.53004	-0.319364	0.231654	0.413588	-0.347677	0.394534	0.54031	66.7631		4.75269	-0.0553042	0.364213	-0.228487	-0.077529	0.368388	0.241282	68.3838		3.58447	0.105037	-0.007222	-0.224548	0.008339	0.105285	0.224703	83.9564		5.68357	-0.212261	0.0959563	0.54469	-0.0443305	0.232943	0.546491	76.5296		3.53391	0.117065	-0.00809752	-0.304133	0.155711
13.2278	0.134298	-0.152948	0.0344909	0.199242	0.203541	0.202205	78.2559		3.53034	0.182399	-0.0922073	0.0231863	0.260851	0.204381	0.261879	78.2067		4.75452	-0.221487	0.233416	0.0225282	-0.473178	0.321776	0.473714	71.2296		3.58565	0.0177511	-0.0475355	-0.0359795	0.0820024	0.0507417	0.0895484	87.0915		5.6897	-0.208361	0.102564	0.54469	-0.0443305	0.232236	0.546491	76.5712		3.54278	-0.117607	-0.457976	0.0762622	0.589459
13.4286	-0.102541	-0.107192	0.530987	0.108332	0.14834	0.541926	81.4693		3.53034	-0.0109628	-0.0771526	-0.0542879	-0.0451974	0.0779276	0.0706398	85.5305		4.75464	0.0578493	0.0866158	-0.469106	0.0986236	0.104158	0.479361	84.0214		3.5867	0.0991689	-0.103754	-0.0594145	0.0175427	0.143525	0.0619502	81.7481		5.69635	-0.270124	-0.0302919	0.675417	0.178089	0.271817	0.698502	74.2276		3.54297	0.0709117	-0.160743	-0.128227	0.226136
13.4396	0.270084	-0.128714	-0.47139	0.130338	0.299187	0.489077	72.5912		3.53351	-0.0298664	0.260764	0.0275239	-0.339704	0.262469	0.340817	74.7834		4.77105	0.0180646	-0.126843	0.0359744	0.180958	0.128123	0.1845	82.6389		3.5867	0.101301	-0.0475667	-0.187654	0.089688	0.111913	0.207985	83.5744		5.69766	-0.482631	-0.0434264	0.708073	0.113057	0.48458	0.717042	61.015		3.54397	-0.0224103	-0.0775663	-0.183179	0.125673
13.4869	0.198775	-0.192998	-0.232393	0.440252	0.277055	0.497823	73.9155		3.53955	0.329789	0.0587312	-0.127141	-0.0728913	0.334978	0.146554	70.4288		4.77599	0.11701	0.0132682	-0.181882	-0.0874075	0.11776	0.201795	83.2372		3.58686	-0.0676611	-0.075713	-0.132386	-0.0457232	0.101541	0.140059	84.1721		5.70938	-0.617039	-0.0403752	0.878562	0.0451077	0.618359	0.879719	51.8036		3.54466	-0.0629613	-0.0501215	0.130683	-0.0707434
13.4934	0.0439267	-0.19899	-0.0482718	0.311345	0.20378	0.315065	78.2419		3.53955	0.0641735	0.18149	0.0770466	-0.139039	0.192502	0.158959	78.9012		4.78136	0.0816105	-0.00755196	-0.308623	0.0626784	0.0819592	0.314923	85.2988		3.58699	-0.164565	0.0940424	0.282632	-0.0916571	0.189541	0.297122	79.074		5.71724	-0.136277	0.138206	0.670039	-0.421926	0.194093	0.791816	78.8082		3.545	0.354352	0.372525	0.183409	0.0915057
13.5977	0.116822	-0.318609	-0.305093	0.474896	0.339351	0.564453	70.1627		3.54649	0.165106	0.107739	-0.298284	-0.208261	0.197149	0.363793	78.6297		4.78349	-0.030089	0.076822	0.179072	-0.193821	0.0825043	0.263881	85.2675		3.58699	0.0741922	0.0100694	-0.0907703	-0.0970555	0.0748724	0.132887	85.7061		5.73061	-0.453216	0.473775	0.435808	-0.448898	0.655643	0.62565	49.0316		3.54723	-0.0755316	-0.114078	0.116914	0.13993
13.6326	0.0251849	-0.0820521	0.137961	0.239769	0.0858302	0.276627	85.0762		3.54831	0.0141575	-0.156015	0.116989	0.0896773	0.156656	0.147406	80.9871		4.78818	0.202086	0.0413434	-0.335202	-0.0268745	0.206272	0.336278	78.096		3.59111	0.0478424	0.0832568	-0.172889	-0.106129	0.0960239	0.202865	84.4897		5.7312	-0.132428	0.143051	0.670039	-0.421926	0.194938	0.791816	78.7589		3.5502	0.0465275	-0.186739	-0.127499	0.117246
13.7403	-0.163928	-0.114445	0.366047	0.16444	0.199925	0.401287	78.4674		3.54831	0.0469649	-0.0833112	0.00219177	0.0864069	0.0956371	0.0864347	84.512		4.79778	-0.174685	0.427575	-0.0144816	-0.147664	0.461883	0.148372	62.4913		3.59501	0.186955	-0.0234025	-0.120705	-0.0644711	0.188414	0.136844	79.1397		5.73425	-0.372163	-0.0629538	0.742545	0.212551	0.37745	0.772367	67.8242		3.5566	-0.110295	-0.121815	0.216646	0.259709
13.792	-0.0721608	-0.328487	-0.111531	0.457437	0.336319	0.470837	70.3472		3.54987	-0.198708	-0.0963235	0.345778	0.0259144	0.220823	0.346748	77.2426		4.79778	0.325323	0.311931	-0.185668	0.300805	0.450706	0.353492	63.211		3.60812	0.138453	0.0665505	-0.166042	0.00731456	0.153617	0.166203	81.1634		5.78113	0.0322017	-0.218197	0.193606	0.312778	0.22056	0.36785	77.2581		3.55819	-0.118857	-0.172092	0.265073	0.186361
13.869	-0.0820088	-0.335008	-0.111531	0.457437	0.3449	0.470837	69.8243		3.5518	0.0886717	-0.00316779	0.0495989	0.0542662	0.0887283	0.0735178	84.9096		4.79819	0.179854	0.0950857	0.0476021	-0.200192	0.203443	0.205773	78.2617		3.60938	0.109564	-0.00942388	-0.166704	-0.0892747	0.109968	0.189103	83.6865		5.78968	-0.419699	-0.0763151	0.738481	0.294462	0.426581	0.795024	64.7492		3.55877	-0.0881113	-0.0894419	0.0644004	-0.00395076
14.0118	0.31286	-0.159683	-0.320683	0.522849	0.351255	0.613359	69.4359		3.55473	0.0202623	0.046551	0.1169	-0.096126	0.0507696	0.151347	87.0899		4.79982	-0.000866399	-0.0378184	0.252675	0.0821198	0.0378283	0.265685	87.8321		3.61204	0.102278	-0.0176213	-0.0096205	0.0410816	0.103785	0.0421931	84.0429		5.79719	-0.143895	0.130499	0.670039	-0.421926	0.194257	0.791816	78.7987		3.56236	-0.021334	-0.236756	0.0383018	0.360447
14.0323	0.151978	0.0133438	-0.356936	0.309421	0.152562	0.472382	81.2245		3.55642	-0.13378	0.0299144	0.154436	-0.0398011	0.137084	0.159483	82.1209		4.8005	0.168799	0.100082	-0.144147	0.121847	0.196238	0.188746	78.6829		3.61602	0.111337	-0.0123241	-0.157453	0.0136237	0.112017	0.158041	83.5684		5.83311	-0.142226	0.139493	0.670039	-0.421926	0.199214	0.791816	78.509		3.56664	-0.0749186	-0.0598704	-0.163411	-0.0544532
14.0344	-0.215947	-0.158548	0.447478	0.260043	0.2679	0.517551	74.4606		3.56147	0.387024	-0.549691	0.0956852	0.0913801	0.67227	0.13231	47.7575		4.80754	-0.0752681	0.0592328	-0.0706744	0.213209	0.09578	0.224617	84.5038		3.61602	0.0568	0.0860832	-0.0705875	-0.0821475	0.103134	0.108309	84.0804		5.83447	-0.0798537	-0.021137	0.185379	-0.113342	0.0826038	0.217283	85.2618		3.56664	0.0748397	0.0467565	-0.184239	-0.131613
14.05	-0.235718	0.0374727	0.484594	0.336614	0.238678	0.590034	76.1915		3.56383	0.101029	-0.160357	0.0234803	0.166272	0.189529	0.167922	79.0747		4.81	0.221201	-0.24778	-0.311386	0.11082	0.332152	0.330519	70.6006		3.61987	0.0931068	-0.00251095	-0.167697	-0.010992	0.0931407	0.168057	84.6557		5.83465	-0.250072	0.0773393	0.621648	-0.150608	0.261758	0.639632	74.8256		3.56841	0.218352	-0.0317587	-0.338645	0.138636
14.0735	0.10991	-0.214669	-0.218246	0.31331	0.24117	0.38183	76.0444		3.57077	0.0227739	-0.0769552	0.0367341	-0.015042	0.0802543	0.0396945	85.3968		4.81874	0.088729	-0.00761965	-0.0556171	0.0981671	0.0890555	0.112827	84.8907		3.62327	0.128463	0.0772954	-0.13549	-0.131328	0.149924	0.188692	81.3775		5.8408	-0.136277	0.138206	0.670039	-0.421926	0.194093	0.791816	78.8082		3.58266	-0.0226312	-0.424749	0.066674	0.557454
14.0995	0.135101	-0.272404	-0.127763	0.514778	0.304066	0.530396	72.298		3.57195	0.047189	-0.0759646	-0.116159	0.0875765	0.0894283	0.145474	84.8693		4.82219	0.0472897	0.0667638	-0.253536	-0.0636428	0.0818152	0.261402	85.3071		3.63496	0.067621	0.0584708	-0.092159	-0.0888699	0.0893948	0.128028	84.8712		5.85046	-0.36412	0.210077	0.57656	-0.303183	0.420376	0.651415	65.1417		3.58266	0.149991	-0.034017	-0.159907	0.0290168
14.1545	-0.107542	-0.184102	0.337329	0.38908	0.213211	0.514951	77.6894		3.57598	0.375231	-0.559777	0.0956852	0.0913801	0.673906	0.13231	47.6307		4.83254	0.30604	-0.0754817	-0.430903	-0.244453	0.315211	0.495414	71.6264		3.63496	0.0788969	0.00990675	-0.123126	-0.0907297	0.0795164	0.152944	85.4392		5.86141	-0.265233	-0.246453	0.341284	0.431657	0.36206	0.550275	68.7732		3.58276	-0.116541	-0.176188	0.133431	0.28888
14.2244	-0.125113	-0.313943	0.106016	0.404848	0.337955	0.418499	70.2477		3.58063	-0.205894	-0.21776	0.309799	0.378013	0.299686	0.488743	72.5613		4.83907	0.123392	-0.0032917	-0.112014	0.0795629	0.123436	0.137395	82.9096		3.63496	0.00572366	0.00155889	-0.0722887	-0.155075	0.00593215	0.171096	89.6601		5.89479	-0.34056	0.140143	0.58664	-0.11139	0.368268	0.597121	68.3912		3.58358	-0.102628	0.0169284	0.084621	-0.141587
14.2293	0.128774	-0.262058	-0.283072	0.421902	0.291988	0.508066	73.023		3.58063	-0.141649	-0.0202034	0.29282	0.00891092	0.143082	0.292956	81.7738		4.84192	-0.00260207	-0.0448087	0.00417265	0.155075	0.0448842	0.155131	87.4275		3.63584	-0.0420655	0.00555876	0.0180308	-0.0451043	0.0424312	0.0485747	87.5681		5.8981	-0.386956	0.213303	0.57656	-0.303183	0.441852	0.651415	63.7779		3.58677	0.0163107	-0.0728844	-0.0915282	0.0783523
14.3001	0.127254	-0.0590639	-0.160699	0.200824	0.140293	0.257205	81.9352		3.58409	-0.116757	0.0615444	0.0300634	0.209893	0.131985	0.212035	82.4157		4.84312	-0.0781216	-0.0211692	-0.162289	0.0161103	0.080939	0.163087	85.3575		3.63815	0.0156151	0.0976176	-0.106105	-0.0904533	0.0988586	0.139428	84.3266		5.94118	-0.39915	0.213164	0.57656	-0.303183	0.452503	0.651415	63.0956		3.58912	-0.173093	-0.308258	0.265481	0.457576
14.3272	0.148701	-0.0326476	-0.311446	0.102207	0.152242	0.327788	81.2431		3.5867	0.0121844	0.163781	0.136937	-0.214452	0.164234	0.254443	80.5473		4.85247	-0.382468	-0.0671017	-0.106186	0.342129	0.38831	0.358228	67.1506		3.64247	0.0457453	-0.169188	-0.163433	0.261463	0.175263	0.30834	79.906		5.96708	-0.370453	0.0746164	0.615005	-0.00900886	0.377893	0.615071	67.7968		3.59409	-0.177977	-0.292588	0.283241	0.460853
14.3298	-0.0281083	-0.339267	-0.238267	0.444563	0.340429	0.504388	70.097		3.58686	-0.0819964	0.165134	0.129148	-0.0775673	0.184371	0.150652	79.3755		4.85321	0.241626	0.0335915	-0.472272	-0.00110051	0.24395	0.472273	75.8802		3.64379	0.0649559	0.00752746	0.0146552	0.0420108	0.0653906	0.0444936	86.2507		5.98718	-0.194957	-0.148956	0.0388662	0.375414	0.245349	0.37742	75.7975		3.59414	0.115657	-0.184599	-0.166021	0.308536
14.3379	-0.193334	-0.0878322	0.347195	0.167724	0.21235	0.385585	77.7399		3.58699	0.144485	0.0524869	0.121445	-0.273648	0.153723	0.299386	81.1573		4.8669	0.350959	-0.194005	-0.0855162	-0.195881	0.401012	0.213735	66.3586		3.64605	-0.276775	-0.125771	0.304073	-0.067219	0.304011	0.311414	72.3013		5.99798	-0.273889	0.0490567	0.568898	0.192283	0.278248	0.600515	73.8444		3.59531	-0.163929	-0.241081	0.230061	0.312519
14.3473	-0.179858	-0.0231796	0.399117	0.0531223	0.181345	0.402637	79.5519		3.58699	-0.0761861	-0.0967773	0.0462668	0.122421	0.123167	0.130872	82.9251		4.86895	0.109956	-0.0989582	0.12578	0.217994	0.147929	0.251678	81.4931		3.64818	0.116458	0.082744	-0.257512	-0.0787803	0.14286	0.269293	81.7866		6.02053	-0.321069	0.462938	0.449403	-0.493726	0.56338	0.667629	55.7101		3.61088	-0.261651	-0.0651243	0.201978	-0.00633011
14.3552	0.153651	-0.297089	-0.158759	0.543861	0.33447	0.566559	70.4597		3.59021	0.0479492	0.114362	0.0450668	-0.219422	0.124007	0.224002	82.8766		4.87082	0.202899	0.117589	-0.340387	0.258185	0.234511	0.427227	76.4372		3.64818	-0.025033	0.0126463	0.174473	0.0160071	0.028046	0.175206	88.3929		6.04753	-0.344113	-0.0829008	0.401199	0.217868	0.353958	0.456538	69.2704		3.61438	0.306907	0.199924	-0.429802	-0.049023
14.4044	-0.28811	-0.321958	0.271429	0.440561	0.432046	0.517463	64.4025		3.59111	-0.115482	-0.10547	0.0116601	0.096749	0.156397	0.0974491	81.0022		4.87327	0.0851363	0.0364137	0.0305662	-0.367192	0.0925967	0.368462	84.687		3.65563	-0.00968777	-0.0832558	-0.170988	0.151388	0.0838175	0.228375	85.192		6.07788	-0.251057	0.124365	0.331061	-0.00722716	0.280172	0.33114	73.7296		3.62137	0.0982252	0.0144674	-0.160635	-0.0788147
14.585	-0.174931	-0.0875744	0.35551	0.192968	0.195627	0.404504	78.7186		3.60555	-0.0485976	0.120645	0.0750116	-0.171833	0.130065	0.187493	82.5267		4.88624	-0.014282	-0.085162	0.0842237	0.220295	0.0863512	0.235846	85.0463		3.65579	0.0833538	-0.0250104	-0.113454	-0.0180553	0.0870252	0.114882	85.0075		6.10401	-0.575267	0.172194	0.795419	0.0380967	0.600485	0.796331	53.0954		3.62186	0.0116508	-0.0695292	-0.122146	0.0401297
14.5976	-0.132759	-0.144259	0.155043	0.27483	0.19605	0.315547	78.6939		3.60555	-0.00941446	-0.00591211	-0.0203194	-0.115269	0.0111169	0.117046	89.363		4.89823	0.131058	0.191578	-0.171495	0.151679	0.232117	0.228948	76.5783		3.65825	0.0461055	0.157454	-0.100754	-0.320933	0.164066	0.336377	80.557		6.12313	-0.399328	-0.121696	0.678412	0.182689	0.41746	0.702579	65.3257		3.62218	-0.0726719	-0.30099	0.183893	0.467685
14.766	-0.312945	-0.0565672	0.46762	0.326759	0.318017	0.570473	71.457		3.60812	0.0168179	0.031993	0.126732	-0.0642867	0.0361441	0.142105	87.9286		4.90541	-0.173978	0.0215144	0.317007	-0.0575402	0.175304	0.322187	79.9037		3.65825	-0.079977	0.0130688	0.109714	-0.0550984	0.0810377	0.122772	85.3518		6.16205	-0.307268	-0.204016	0.64817	-0.424381	0.368831	0.774741	68.3565		3.62257	-0.0599608	0.103055	-0.0827267	-0.0162767
14.7754	-0.218693	-0.176068	0.173897	0.363301	0.28076	0.402775	73.6944		3.611	-0.242795	0.125495	0.337168	-0.211705	0.27331	0.398122	74.1387		4.91291	0.286324	0.0997888	0.00329039	0.0472047	0.303215	0.0473192	72.3492		3.6664	0.123952	0.0594531	-0.180506	-0.0587147	0.137473	0.189815	82.0983		6.16482	-0.631443	-0.274751	0.647559	-0.487549	0.688628	0.810578	46.4784		3.62451	0.131502	0.000317591	-0.146707	-0.0396345
14.9107	-0.168411	-0.17043	0.26838	0.288365	0.239601	0.393932	76.137		3.611	0.0402572	0.000160838	-0.137391	-0.133317	0.0402575	0.191441	87.6928		4.9134	0.18575	0.0769125	-0.289347	-0.0679335	0.201044	0.297214	78.402		3.67129	-0.121113	-0.354105	-0.0505499	-0.0165335	0.374244	0.053185	68.0224		6.18791	-0.166333	0.17229	0.0834455	-0.171314	0.23948	0.190557	76.1442		3.63174	-0.0774157	-0.0434833	0.0878066	0.0519527
14.9463	0.14747	-0.252695	-0.229244	0.459488	0.292579	0.5135	72.9876		3.61204	0.171943	-0.0547246	-0.142305	-0.0370538	0.180442	0.14705	79.6045		4.91498	0.120341	0.103481	-0.00812291	-0.0906215	0.158715	0.0909848	80.8677		3.67129	-0.128265	-0.000322239	0.154713	-0.0743576	0.128266	0.171654	82.6306		6.19316	0.195431	-0.289245	0.375332	-0.377761	0.349079	0.53252	69.569		3.63465	-0.11033	-0.217323	0.142948	0.331276
14.9812	-0.141762	-0.314075	-0.0121031	0.458469	0.344586	0.458629	69.8435		3.61596	-0.500573	0.264927	0.036726	-0.131829	0.566357	0.136849	55.5035		4.92177	-0.118919	-0.0571213	0.0170618	0.127389	0.131927	0.128527	82.4191		3.67396	0.123866	0.0419279	-0.206143	-0.120318	0.13077	0.238686	82.4859		6.19498	-0.341509	0.180147	0.577749	-0.551874	0.386111	0.798974	67.2873		3.64348	0.180621	-0.183462	-0.334672	0.189282
15.0814	-0.130662	-0.309592	0.430557	0.274934	0.336036	0.51085	70.3645		3.61907	0.475663	0.209574	-0.600055	-0.152182	0.519785	0.619052	58.6822		4.92668	0.0266419	-0.500968	-0.00892989	0.0732643	0.501676	0.0738065	59.889		3.67413	0.0881907	0.0419442	-0.190302	-0.0823751	0.0976571	0.207366	84.3957		6.19867	-0.257846	0.251168	0.484429	-0.339571	0.359958	0.591591	68.9024		3.64942	-0.0453377	0.00185333	0.0846052	0.00629621
15.1988	-0.341494	-0.142396	0.492158	0.302107	0.369993	0.577484	68.2848		3.62	-0.0346476	0.0379964	0.119332	-0.178937	0.0514216	0.215078	87.0525		4.92708	-0.0450241	-0.0686461	-0.0798175	0.282923	0.0820942	0.293966	85.291		3.67925	0.118989	0.00213154	-0.186459	0.00474622	0.119009	0.18652	83.1651		6.21102	-0.401158	-0.105644	0.661298	0.149748	0.414836	0.678041	65.491		3.64999	0.16049	-0.307034	-0.176389	0.503546
15.2944	-0.344317	-0.142996	0.492555	0.305238	0.372829	0.579466	68.1098		3.62839	0.236793	-0.0198063	-0.495699	-0.0209672	0.23762	0.496142	76.2539		4.92727	-0.126344	0.0689072	-0.0566846	0.150843	0.143914	0.161142	81.7256		3.67925	0.0799165	0.00165353	-0.125404	-0.128277	0.0799336	0.179391	85.4153		6.23391	-0.483256	0.445241	0.727779	-0.388504	0.657097	0.824984	48.9212		3.64999	-0.0345458	-0.0613012	0.0710258	0.0814854
15.3203	-0.327094	-0.137923	0.491101	0.300534	0.354984	0.575761	69.2076		3.63	0.0992011	-0.128225	-0.0667504	-0.129147	0.162119	0.145377	80.6701		4.96122	0.0561378	0.0175112	-0.158413	0.0482468	0.0588056	0.165597	86.6287		3.68208	0.0472514	-0.170158	-0.163433	0.261463	0.176597	0.30834	79.8284		6.24079	-0.255509	0.044288	0.17395	0.224902	0.259319	0.284323	74.9703		3.65145	0.0325223	0.0295887	-0.131451	-0.121637
15.4332	0.214517	-0.00721094	-0.284947	0.0713517	0.214638	0.293745	77.6057		3.63	0.0822182	-0.0706342	0.0594921	-0.0532475	0.108393	0.0798411	83.7773		4.96583	0.002378	-0.300467	0.163342	0.403548	0.300476	0.435352	72.5138		3.6831	-0.149207	-0.0113531	0.313203	-0.100766	0.149638	0.329013	81.3941		6.24718	-0.499557	0.446624	0.727779	-0.388504	0.670097	0.824984	47.9254		3.6527	-0.0199814	0.00409688	0.010895	-0.0591799
15.4662	-0.227776	-0.169548	0.311526	0.325122	0.283952	0.450281	73.5038		3.6365	-0.00461529	-0.0508557	-0.0387811	0.0275829	0.0510647	0.0475898	87.0729		4.96791	0.29485	-0.0374415	-0.131128	0.12554	0.297218	0.181535	72.7094		3.68707	-0.0613621	0.201558	0.0440778	-0.101993	0.210692	0.11111	77.8371		6.25687	-0.229733	0.102706	0.3329	-0.0982653	0.251646	0.3471	75.4251		3.66082	0.0715857	-0.347443	-0.189007	0.497529
15.4703	0.133891	-0.1573	-0.176057	0.529078	0.206567	0.557601	78.0787		3.63736	0.0649597	0.0624649	0.119312	-0.0797838	0.0901201	0.14353	84.8295		4.96889	0.114529	0.179831	0.0574084	-0.203221	0.213205	0.211174	77.6898		3.68859	0.0294393	-0.0641271	-0.0128102	0.021105	0.0705617	0.0246885	85.9537		6.26378	-0.360272	-0.00304644	0.5159	0.067986	0.360285	0.52036	68.8823		3.66474	0.096524	0.0822051	-0.189941	-0.127467
15.5045	0.0129658	-0.103113	0.12838	0.16275	0.103925	0.207289	84.0348		3.63978	0.0191468	0.120665	-0.0312733	-0.0952019	0.122174	0.100207	82.9824		5.00019	-0.174917	-0.0952371	0.0645871	0.018706	0.199164	0.0672414	78.5119		3.6889	0.114184	0.0629935	-0.166359	-0.13943	0.130408	0.217063	82.5068		6.26857	-0.311429	-0.0217748	0.702277	-0.114525	0.312189	0.711554	71.8088		3.67623	0.0769499	-0.173377	-0.142318	0.223443
15.5704	-0.362718	-0.134673	0.487714	0.302023	0.386912	0.573657	67.2375		3.64605	-0.0774495	0.16006	0.129148	-0.0775673	0.177813	0.150652	79.7576		5.01225	0.018079	-0.0532258	-0.0420544	0.126147	0.0562124	0.132972	86.7776		3.69475	-0.17355	0.0642317	0.301102	-0.0633541	0.185055	0.307695	79.3357		6.26967	-0.434416	0.156275	0.6994	-0.029408	0.46167	0.700018	62.5051		3.69687	0.0572863	-0.0923289	-0.0215948	-0.0339181
15.6306	0.0664362	-0.214	-0.0161833	0.35856	0.224076	0.358925	77.0515		3.64704	-0.0601223	-0.0731983	0.0902046	0.0843479	0.0947242	0.123497	84.5646		5.01421	0.288038	0.0215113	-0.568307	0.235694	0.28884	0.615244	73.2115		3.69639	-0.290415	-0.0115311	0.26465	-0.163302	0.290644	0.310978	73.1035		6.27927	-0.507078	0.444904	0.727779	-0.388504	0.674587	0.824984	47.5779		3.7173	0.129336	-0.00378887	-0.113095	-0.134498
16.0106	-0.0570556	-0.296835	0.239706	0.373158	0.302268	0.443515	72.4061		3.64818	-0.0789609	0.162078	0.129148	-0.0775673	0.180289	0.150652	79.6134		5.02815	0.181547	0.0778057	-0.222104	-0.233473	0.197517	0.322242	78.6082		3.6974	0.0974982	-0.02657	-0.164515	0.0320089	0.101054	0.1676	84.2001		6.28071	-0.319341	-0.301411	0.585455	0.191291	0.439121	0.615913	63.9522		3.72423	-0.0497451	-0.00712755	0.0204198	0.038245
16.0239	-0.298105	-0.17281	0.506281	0.291908	0.344572	0.584406	69.8443		3.65212	-0.0912547	-0.107327	0.296657	-0.233813	0.140878	0.377722	81.9013		5.03	0.0628321	-0.0110753	-0.00241497	-0.0078933	0.0638008	0.00825447	86.342		3.70276	-0.142564	0.044761	0.323173	-0.0169665	0.149425	0.323618	81.4064		6.28725	0.090579	0.0416957	0.184717	-0.0502265	0.099715	0.191424	84.2772		3.73181	0.0812862	0.0800963	-0.12109	-0.144717
16.1567	-0.0557614	-0.0312554	0.0164008	0.378519	0.0639236	0.378874	86.3349		3.65372	-0.220489	-0.0624957	0.355023	-0.0642637	0.229175	0.360792	76.7515		5.03542	0.140659	0.0788859	-0.37998	0.153391	0.16127	0.409773	80.7194		3.70648	0.0856474	0.0877475	0.023566	-0.185589	0.122618	0.187079	82.9568		6.30623	-0.361191	0.494989	0.345543	0.0622552	0.612759	0.351106	52.2108		3.73217	0.147325	-0.0396144	-0.265341	0.0106078
16.4558	0.167483	-0.00740514	-0.139183	0.300157	0.167646	0.330856	80.349		3.65372	-0.0187898	0.0337201	0.110347	-0.097023	0.0386019	0.146935	87.7877		5.04271	0.0739531	0.110593	-0.133257	0.341217	0.133041	0.366315	82.3547		3.71295	0.0362527	-0.026487	-0.0174631	-0.00805706	0.0448979	0.0192321	87.4267		6.32438	-0.505868	0.0633052	0.810044	0.120616	0.509814	0.818975	59.3486		3.73249	0.112699	0.040995	-0.220819	-0.0844156
16.5097	-0.261528	-0.251676	0.41344	0.316062	0.362957	0.520411	68.7181		3.65606	-0.194123	0.596404	-0.036631	-0.19257	0.627201	0.196023	51.1561		5.04693	0.076437	-0.0695184	-0.112563	0.235935	0.103322	0.261411	84.0695		3.71722	0.0986813	-0.00900391	-0.0439175	-0.0270328	0.0990912	0.0515706	84.3132		6.33249	-0.458823	0.42996	0.727779	-0.388504	0.628796	0.824984	51.0386		3.73756	-0.0931978	-0.232232	0.120006	0.381509
16.5745	0.134272	-0.164718	-0.213519	0.476777	0.212511	0.522405	77.7305		3.65606	0.0414989	-0.0744227	-0.0088643	0.0296061	0.0852109	0.0309046	85.1118		5.05698	0.185977	0.0089131	-0.256752	-0.157577	0.186191	0.301251	79.2694		3.71855	0.027274	0.0546581	-0.110325	-0.0868686	0.061085	0.14042	86.4979		6.36523	-0.185216	0.204343	0.184523	0.0484515	0.275792	0.190778	73.9908		3.73756	-0.159104	-0.0825964	0.29687	0.10646
16.6788	-0.0798306	-0.0474194	0.117816	0.191743	0.0928522	0.225047	84.6723		3.66575	-0.155511	0.0247048	0.201315	-0.170821	0.157461	0.264022	80.9405		5.06852	0.118706	-0.21615	-0.11622	0.395667	0.246601	0.412383	75.7235		3.71969	-0.16081	-0.0245374	0.243665	-0.105529	0.162671	0.265536	80.638		6.38322	-0.265726	0.058473	0.305184	0.151753	0.272083	0.340832	74.2117		3.74646	0.00471333	-0.134017	0.0475888	0.119593
16.7205	0.0123213	-0.194727	0.226392	0.344108	0.195117	0.411903	78.7485		3.66607	-0.196762	0.0283713	0.326898	-0.00821989	0.198797	0.327002	78.5334		5.07409	0.242134	-0.13123	-0.188948	0.0837436	0.275409	0.206674	74.0136		3.71969	0.0504797	0.0190151	-0.0848237	-0.062979	0.0539423	0.105648	86.9078		6.38879	-0.495781	0.0639794	0.748772	0.279145	0.499892	0.799113	60.0072		3.7715	-0.0298445	0.000399465	-0.222638	0.114232
16.7979	-0.334788	-0.1664	0.511512	0.320412	0.373861	0.60358	68.0461		3.66607	-0.117298	0.134676	0.0567666	-0.196398	0.178596	0.204437	79.712		5.09365	-0.19944	0.449598	-0.0145716	-0.122787	0.491848	0.123648	60.5379		3.72195	0.105655	0.0989578	-0.135233	-0.192907	0.14476	0.235587	81.6766		6.40162	-0.458728	0.415272	0.718817	-0.420175	0.618775	0.832613	51.7733		3.7828	0.0295802	-0.193591	-0.0261703	0.194248
16.8473	-0.255078	-0.191878	0.470971	0.367811	0.31919	0.597577	71.3861		3.67413	0.0604477	0.0214723	-0.0016572	0.0101399	0.0641482	0.0102745	86.3221		5.09432	-0.0953371	-0.0929516	-0.118513	0.311945	0.133151	0.3337	82.3483		3.73193	0.0805104	0.0888711	-0.0609275	-0.0586393	0.119917	0.0845619	83.1127		6.41697	-0.465616	0.42072	0.718817	-0.420175	0.627537	0.832613	51.1313		3.78322	0.122963	-0.00307429	-0.20034	0.085109
16.8508	0.309594	-0.0497594	-0.42767	0.163989	0.313568	0.458032	71.7256		3.67588	0.339473	-0.142409	0.0936143	-0.0234601	0.368134	0.0965091	68.3994		5.1157	0.0904191	0.0416689	-0.0876307	-0.0932422	0.0995586	0.127958	84.2862		3.73193	-0.025539	0.0116343	0.174473	0.0160071	0.0280642	0.175206	88.3918		6.4184	-0.47227	0.427547	0.718817	-0.420175	0.637052	0.832613	50.4277		3.78627	0.155257	-0.00720537	-0.0981824	-0.102697
16.9426	-0.298347	-0.159821	0.472323	0.388838	0.338458	0.611788	70.2171		3.67588	-0.0795191	-0.102633	0.308252	-0.237526	0.129834	0.389151	82.54		5.12864	-0.00975767	-0.126015	-0.0488185	0.295719	0.126392	0.299722	82.7388		3.73352	0.189395	-0.188371	-0.173172	0.097133	0.267122	0.198553	74.5069		6.42892	-0.483082	0.444931	0.718817	-0.420175	0.656758	0.832613	48.9469		3.78627	0.0454547	0.0574841	-0.155205	-0.115016
17.0399	-0.0482191	-0.141864	-0.0268066	0.279065	0.149835	0.28035	81.3827		3.67632	-0.0745729	0.00895547	0.117838	-0.243394	0.0751087	0.270418	85.6925		5.14925	0.176425	0.459428	-0.163672	-0.603372	0.492138	0.625177	60.5188		3.73352	0.116197	0.010264	-0.114346	-0.0315239	0.116649	0.118612	83.3012		6.43424	-0.441912	0.221246	0.701916	-0.183009	0.494203	0.725381	60.3828		3.78672	0.0689447	0.0334957	-0.0924573	-0.107781
17.0965	0.297205	-0.121835	-0.283052	0.423636	0.321208	0.509496	71.264		3.67925	-0.325921	-0.00651954	0.453405	0.0199103	0.325986	0.453842	70.9747		5.1587	0.0724252	0.080822	-0.401738	0.113757	0.108525	0.417533	83.7697		3.7406	-0.0573617	-0.103983	-0.0185688	-0.0263772	0.118755	0.0322576	83.1797		6.43737	-0.349382	0.0506406	0.628652	-0.058047	0.353033	0.631326	69.3271		3.78822	0.0964027	-0.313358	0.179611	0.581354
17.2165	-0.33005	-0.152541	0.480352	0.29488	0.363596	0.563642	68.6788		3.67935	0.0999855	0.0386441	-0.127843	-0.0562386	0.107194	0.139666	83.8464		5.16019	-0.192603	0.0571561	-0.120157	-0.172973	0.200904	0.210612	78.4101		3.74413	-0.0854259	0.0944426	0.232766	-0.248369	0.127346	0.340393	82.6837		6.44463	-0.484805	0.459306	0.718817	-0.420175	0.667831	0.832613	48.1001		3.78822	0.0340533	-0.245462	-0.0858022	0.318729
17.312	-0.171228	-0.0598837	0.235634	0.295983	0.181397	0.378325	79.5488		3.68109	-0.0991197	0.0328492	-0.0281087	-0.11892	0.104421	0.122197	84.0062		5.19519	-0.114678	0.248296	0.113258	0.0614355	0.273499	0.128848	74.1274		3.75053	-0.164979	0.0969376	0.179623	-0.0576776	0.191351	0.188656	78.9684		6.4456	-0.276855	0.341794	0.665893	-0.374739	0.439854	0.764097	63.9054		3.79084	-0.207128	-0.2626	0.321402	0.432439
17.3265	-0.197027	-0.240863	0.455372	0.444886	0.311183	0.636622	71.8695		3.68631	0.501348	0.19606	-0.645918	-0.43557	0.538321	0.779058	57.4306		5.23872	0.00134605	-0.088977	-0.085676	0.0198874	0.0889872	0.0879538	84.8947		3.75181	-0.136909	0.109897	0.167709	-0.105706	0.17556	0.198243	79.8887		6.44953	-0.328923	-0.210604	0.436527	0.429997	0.39057	0.612742	67.0101		3.79829	-0.0482005	-0.0283021	0.069219	-0.0315026
17.4686	-0.240997	-0.37453	0.640478	0.268662	0.445367	0.694544	63.5532		3.69302	-0.0890977	-0.00481477	0.0528548	0.0526111	0.0892277	0.0745758	84.8808		5.23976	0.0122718	-0.646105	0.0207152	-0.141613	0.646222	0.14312	49.7427		3.75959	0.0763369	0.0866455	-0.198424	-0.114873	0.115476	0.229277	83.3689		6.46126	-0.315553	0.156638	0.738735	-0.280431	0.352292	0.790171	69.3725		3.80037	-0.138554	-0.0385174	0.151312	-0.101743
17.5415	-0.130527	-0.074055	0.460482	0.39563	0.150072	0.607097	81.3689		3.69866	0.0133107	0.211424	0.0604617	-0.245527	0.211843	0.252862	77.7696		5.26014	0.209516	-0.0690399	-0.12734	0.0995223	0.220598	0.161617	77.2558		3.76342	-0.04839	0.0199187	-0.00845784	-0.0567395	0.0523292	0.0573664	87.0004		6.47605	-0.145368	0.0966904	0.370317	-0.0347806	0.174588	0.371947	79.9453		3.82806	-0.0842218	-0.462922	0.102395	0.679596
17.6266	-0.252658	-0.13173	0.443021	0.415536	0.284937	0.607402	73.4449		3.70093	0.33259	0.237836	-0.0826139	-0.021093	0.408879	0.0852641	65.8656		5.2725	-0.0499614	-0.0901175	-0.189515	0.192034	0.10304	0.269802	84.0857		3.76431	0.197561	0.0647446	-0.378127	-0.0621965	0.2079	0.383208	78.0007		6.47849	-0.180726	-0.0678993	0.197623	0.164111	0.19306	0.25688	78.8686		3.84884	0.153835	-0.12811	-0.246751	0.179621
17.6523	0.0764319	-0.1938	-0.140652	0.296527	0.208327	0.328194	77.9756		3.70519	0.145918	0.180049	-0.230809	-0.171832	0.231754	0.287748	76.5997		5.29621	0.113152	-0.0534441	-0.146241	0.258496	0.125139	0.296996	82.8112		3.7738	0.0905679	-0.0030513	-0.19039	-0.0899562	0.0906193	0.210572	84.8008		6.47853	-0.536377	-0.00352655	0.767768	-0.00328212	0.536388	0.767775	57.5619		3.84908	0.108448	0.0992452	-0.195078	-0.116742
17.832	-0.306859	-0.0666431	0.562256	0.324123	0.314012	0.64899	71.6988		3.7108	-0.177819	0.0417361	-0.0522684	0.00985277	0.182651	0.053189	79.4758		5.31199	0.215413	-0.202844	-0.245863	0.13978	0.295886	0.28282	72.7893		3.77449	0.058472	0.0326746	-0.0690871	0.0861298	0.0669821	0.110415	86.1593		6.48411	-0.476849	0.439093	0.718817	-0.420175	0.648218	0.832613	49.5926		3.84991	0.111164	0.00570974	-0.248107	0.0056946
17.839	-0.197112	-0.227011	0.376532	0.324859	0.300644	0.497303	72.5037		3.71295	0.293352	0.163625	-0.437206	-0.109068	0.335899	0.450605	70.3728		5.34931	0.192213	-0.100442	-0.0819249	0.0885775	0.216875	0.120655	77.4745		3.77763	-0.0424862	-0.0689243	-0.0625359	0.0950239	0.0809669	0.113755	85.3559		6.48615	-0.370613	0.0177044	0.531785	0.107472	0.371035	0.542536	68.2205		3.85156	-0.251945	-0.101658	0.432356	0.129469
17.9072	0.323502	-0.184066	-0.0845047	0.517986	0.372201	0.524833	68.1486		3.71467	0.236031	0.10786	-0.191872	-0.44438	0.259508	0.484034	74.9591		5.37391	0.0541902	0.142791	0.00146669	-0.315716	0.152728	0.315719	81.2149		3.78208	0.117394	0.0965023	-0.246633	-0.0692336	0.151967	0.256166	81.2591		6.4913	-0.282824	0.235503	0.3742	-0.304302	0.368037	0.482312	68.4054		3.85156	-0.121967	-0.201352	0.237209	0.202856
17.9732	0.087544	-0.289144	-0.14152	0.510896	0.302106	0.530135	72.4158		3.72098	0.141732	0.00731899	-0.140057	0.0493831	0.141921	0.148508	81.841		5.37518	0.0995381	-0.174676	0.0363506	0.251092	0.201046	0.25371	78.4019		3.78212	0.0820729	0.0781494	-0.136799	-0.105968	0.113328	0.173041	83.4928		6.50311	-0.316379	0.15764	0.738735	-0.280431	0.353477	0.790171	69.2999		3.85165	-0.129237	-0.0880216	0.215459	0.0973525
18.0394	-0.0419788	-0.0231803	-0.428734	0.0250087	0.0479536	0.429463	87.2514		3.72195	-0.120594	0.196174	-0.047865	-0.0821265	0.230276	0.095057	76.6867		5.38959	0.000310605	-0.00223072	-0.159613	0.0294029	0.00225225	0.162299	89.871		3.78239	0.0829796	0.0940071	-0.164427	-0.0834118	0.125391	0.184374	82.7967		6.52295	-0.235229	0.142584	0.54772	-0.191748	0.275069	0.580314	74.0339		3.85184	0.0354447	-0.143381	0.00719127	0.119436
18.1398	0.0580329	-0.211873	-0.269826	0.399617	0.219677	0.482183	77.31		3.72807	-0.06662	0.248367	0.00509557	-0.408739	0.257147	0.408771	75.0992		5.40539	-0.236993	0.0547704	-0.0688515	0.385368	0.24324	0.39147	75.9222		3.78714	0.137183	0.0162452	-0.0920768	-0.00645602	0.138142	0.0923029	82.0597		6.52921	-0.490627	0.470956	0.718817	-0.420175	0.680084	0.832613	47.1498		3.8557	-0.00533192	-0.287736	-0.215036	0.000679903
18.4165	0.0222271	-0.163222	0.00790902	0.284776	0.164728	0.284886	80.5186		3.72871	0.0374417	0.00387193	0.0757393	-0.0656795	0.0376414	0.100251	87.8428		5.40813	0.141974	0.1584	-0.174005	-0.293518	0.212714	0.34122	77.7186		3.79411	-0.228232	-0.00478637	0.403661	-0.00159089	0.228282	0.403664	76.8041		6.53017	-0.491075	0.0929491	0.741323	0.240647	0.499794	0.779404	60.0136		3.85662	-0.133185	-0.0992129	0.195238	0.164583
18.4607	-0.153547	-0.0145543	0.46925	0.236659	0.154236	0.52555	81.1275		3.73172	-0.127808	0.0239704	0.329914	-0.0648713	0.130037	0.336231	82.5283		5.41026	0.258782	0.122738	-0.467303	-0.23129	0.286414	0.521409	73.3566		3.79494	0.0846161	-0.0398796	-0.0801197	0.0757061	0.0935429	0.11023	84.6325		6.53037	-0.165032	0.361386	0.726069	-0.396929	0.397285	0.827483	66.5915		3.8578	-0.0511963	-0.253558	0.124091	0.437719
18.4782	-0.336772	-0.229358	0.442349	0.467152	0.407457	0.643354	65.9548		3.73172	-0.075464	-0.0639816	-0.00864633	-0.0553715	0.0989366	0.0560425	84.3221		5.43326	0.0591574	0.128298	-0.239336	-0.117305	0.14128	0.266537	81.8781		3.8017	0.0539276	0.0169051	-0.121998	-0.122542	0.0565152	0.172916	86.7602		6.53078	-0.314494	0.156696	0.738735	-0.280431	0.351369	0.790171	69.4289		3.86368	-0.182231	0.140186	0.14597	0.083932
18.5896	0.472999	0.0725943	-0.11201	0.369599	0.478538	0.386199	61.4101		3.73289	-0.191357	0.0943828	0.312699	-0.0902786	0.213367	0.32547	77.6803		5.43526	-0.0608928	0.4351	-0.0341634	-0.659838	0.439341	0.660722	63.9382		3.80232	-0.0070248	0.00427544	0.0319557	-0.117494	0.00822357	0.121762	89.5288		6.53323	-0.315524	0.157212	0.738735	-0.280431	0.352521	0.790171	69.3584		3.8657	-0.0870158	-0.212724	0.118349	0.292779
18.8221	0.263757	-0.0547723	-0.298365	0.394661	0.269384	0.494751	74.3724		3.73289	-0.0804521	0.162548	0.129148	-0.0775673	0.181368	0.150652	79.5506		5.45423	0.118636	0.173053	-0.39865	0.140433	0.209814	0.422662	77.8885		3.80243	-0.283221	-0.044758	0.0396954	-0.0687625	0.286736	0.0793978	73.3374		6.53372	-0.469882	-0.13307	0.603801	0.143751	0.488361	0.620677	60.7671		3.86652	0.133626	0.0423924	-0.266813	-0.0550109
19.1821	-0.23426	-0.00593921	0.496511	0.298813	0.234335	0.579493	76.4475		3.73352	-0.623993	-0.15252	0.100246	0.0445293	0.642363	0.109691	50.0318		5.46902	0.269486	-0.138343	-0.484474	0.0442172	0.302922	0.486488	72.3668		3.80243	0.048381	0.102973	-0.155158	-0.127661	0.113773	0.200926	83.4672		6.53491	-0.316937	0.157038	0.738735	-0.280431	0.353708	0.790171	69.2857		3.86973	-0.142675	-0.105658	0.182073	0.108111
19.2157	-0.203908	-0.155956	0.139333	0.33319	0.256712	0.36115	75.125		3.73545	0.0876242	-0.00367179	0.0495989	0.0542662	0.0877011	0.0735178	84.9686		5.49467	0.0755733	0.175631	-0.0814916	-0.26574	0.191201	0.277954	78.9771		3.80657	-0.175923	0.109609	0.331217	-0.0943333	0.207275	0.344389	78.0373		6.54595	-0.495002	0.477972	0.718817	-0.420175	0.688102	0.832613	46.52		3.86973	0.107803	0.0439608	-0.232296	0.0320204
19.5095	0.145983	-0.166162	-0.238033	0.31571	0.221181	0.39539	77.2216		3.73631	-0.195237	-0.19464	0.309657	0.169472	0.275686	0.352999	73.9971		5.51279	0.207607	0.0631265	-0.334191	-0.0120296	0.216993	0.334408	77.4675		3.81035	0.134141	0.0699048	-0.217658	-0.00296326	0.151263	0.217678	81.2999		6.54651	-0.283577	0.239092	0.674242	-0.428436	0.370919	0.798849	68.2277		3.87247	0.0718926	0.0943011	-0.140883	0.0528933
19.6034	-0.0487024	-0.229897	0.0371844	0.379034	0.234999	0.380853	76.4084		3.73743	-0.0996577	0.25477	0.0293635	-0.189107	0.273568	0.191373	74.1233		5.53511	0.366702	0.0831088	-0.598055	-0.184113	0.376002	0.625753	67.9138		3.81902	0.171563	-0.0516089	-0.113803	-0.0484809	0.179157	0.123699	79.6793		6.54743	-0.316907	0.15761	0.738735	-0.280431	0.353937	0.790171	69.2717		3.88634	-0.0306573	-0.01968	-0.0320318	-0.0648623
19.9998	-0.110166	-0.181079	0.172173	0.299608	0.211958	0.345556	77.7629		3.73743	-0.0417428	0.0736159	-0.0649808	-0.0914092	0.0846272	0.112152	85.1454		5.54372	0.457859	0.043037	-0.200658	-0.167308	0.459878	0.261258	62.6208		3.83094	-0.138147	0.120232	0.220101	0.00731423	0.183141	0.220223	79.4472		6.54913	-0.316937	0.157038	0.738735	-0.280431	0.353708	0.790171	69.2857		3.88872	-0.00585763	-0.0763681	0.0766722	0.120174
20.1083	-0.247511	-0.175436	0.498121	0.376553	0.30338	0.624433	72.3393		3.73803	0.165748	-0.201253	-0.0337792	0.0331367	0.260721	0.0473189	74.8872		5.54729	0.38577	-0.155898	-0.142852	0.352566	0.41608	0.380407	65.4127		3.83254	0.205603	0.0335534	-0.0797974	-0.0425505	0.208323	0.0904332	77.9759		6.55739	-0.323994	-0.0887208	0.364185	0.211853	0.335922	0.421322	70.3714		3.89137	0.139015	-0.0402874	-0.203821	0.105224
20.5417	-0.0415079	-0.125995	0.0917113	0.462888	0.132656	0.471886	82.3769		3.74039	-0.146449	0.0144796	0.0963412	-0.0419041	0.147163	0.10506	81.5375		5.55145	0.123717	0.444062	-0.275239	-0.74187	0.460974	0.791283	62.55		3.83254	0.0426284	0.0961239	-0.0689774	-0.173618	0.105152	0.186818	83.9641		6.55783	-0.317552	0.15529	0.738735	-0.280431	0.353489	0.790171	69.2992		3.89345	-0.116059	-0.175576	0.265552	0.292244
20.6292	-0.0270708	0.031298	0.471551	0.398804	0.0413811	0.61758	87.6284		3.74509	0.135363	-0.177054	-0.150647	0.185003	0.22287	0.238581	77.1223		5.56928	-0.0430081	-0.201319	-0.160314	0.379049	0.205862	0.411557	78.12		3.8327	-0.195609	0.0761301	0.216403	-0.138943	0.209902	0.257168	77.8834		6.56303	-0.318022	0.156407	0.738735	-0.280431	0.354402	0.790171	69.2432		3.9	-0.0919085	-0.138443	0.0716478	0.172631
20.6855	-0.0730169	-0.141359	0.47731	0.266213	0.159103	0.546529	80.8451		3.74616	-0.0863321	-0.0685062	0.0243356	0.0577517	0.11021	0.0626696	83.6726		5.58372	-0.0228325	0.381618	-0.224908	0.0916254	0.3823	0.242856	67.5238		3.8327	0.0290614	0.0517998	-0.0999799	-0.0533447	0.0593951	0.113321	86.5949		6.56349	-0.202776	0.225235	0.136032	-0.137669	0.303066	0.19354	72.3582		3.90265	-0.105256	-0.0707475	0.126399	0.101419
20.712	-0.189633	-0.344655	0.532501	0.314484	0.39338	0.618431	66.835		3.75181	-0.060964	-0.12534	-0.0509181	0.08894	0.13938	0.102484	81.9881		5.5937	0.047855	0.108522	0.0869398	-0.297035	0.118605	0.309497	83.1884		3.83814	-0.0314549	-0.15857	0.0808047	0.12861	0.161659	0.151888	80.6968		6.56384	-0.198223	0.147156	0.403345	-0.00158541	0.246875	0.403348	75.7073		3.9147	-0.0473104	-0.130827	0.164652	0.0459761
20.8689	-0.26265	-0.224446	0.582098	0.351828	0.345487	0.680162	69.7885		3.76431	0.388444	-0.0182745	0.170763	0.0627318	0.388874	0.181921	67.1156		5.60678	0.0390907	0.0871423	-0.138054	0.0502286	0.0955084	0.146908	84.5194		3.83814	0.0381337	-0.0082706	-0.0121287	-0.0464889	0.0390202	0.048045	87.7637		6.57883	-0.315495	0.157785	0.738735	-0.280431	0.352751	0.790171	69.3443		3.91816	0.0334346	0.0389759	-0.0438561	-0.0119364
20.9375	-0.0689555	-0.139637	0.115784	0.256991	0.155735	0.281869	81.0406		3.76724	-0.044742	-0.0555239	0.0254055	0.0949503	0.0713074	0.0982904	85.9109		5.60835	0.318361	0.0981455	-0.554639	-0.0341752	0.333146	0.555691	70.5402		3.84255	0.107052	-0.00695689	-0.206997	0.0178418	0.107278	0.207764	83.8416		6.58606	-0.320741	0.151021	0.738735	-0.280431	0.354517	0.790171	69.2362		3.92512	-0.0275513	-0.306494	0.0618278	0.499808
21.3284	0.270282	-0.0182938	-0.292619	0.223779	0.2709	0.368379	74.2822		3.77477	-0.1432	0.062706	0.300934	-0.254267	0.156327	0.393971	81.0062		5.6189	-0.0377005	0.343632	-0.144759	0.0128807	0.345694	0.145331	69.7759		3.84563	0.139315	-0.0139749	-0.201827	0.0598692	0.140014	0.21052	81.9513		6.58721	-0.285012	0.234025	0.674242	-0.428436	0.368781	0.798849	68.3595		3.92675	-0.0388025	-0.0341968	0.0784886	0.0223369
21.3488	0.0723914	-0.149661	-0.1634	0.300397	0.16625	0.341962	80.4302		3.78535	-0.0835437	-0.157609	0.268591	0.232622	0.178382	0.355323	79.7245		5.62852	-0.224149	0.221133	-0.198676	0.221579	0.314869	0.297606	71.6471		3.86255	0.0261091	0.0718341	-0.171591	-0.116943	0.0764319	0.207652	85.6165		6.60049	-0.194008	0.261611	0.59597	-0.368827	0.325698	0.700866	70.9921		3.92755	-0.189782	-0.100458	0.156044	0.0211116
21.3516	0.176857	-0.13636	-0.142422	0.266181	0.223321	0.301888	77.0958		3.78535	0.021241	-0.100347	-0.109299	0.12683	0.102571	0.167428	84.1128		5.64759	0.229788	-0.277871	-0.150728	0.132461	0.360576	0.200661	68.8644		3.86535	0.0636434	0.0589596	-0.0442131	-0.0378509	0.0867567	0.0582022	85.023		6.60401	-0.350582	0.213283	0.714525	-0.471739	0.410362	0.856204	65.7724		3.92865	0.0298558	0.134994	-0.185639	-0.0281379
21.4067	-0.138452	0.162215	0.289447	-0.12038	0.213267	0.313482	77.6861		3.78714	-0.396661	-0.258302	0.00437082	0.27396	0.47335	0.273994	61.748		5.65267	0.0942083	-0.0594298	-0.260413	0.112965	0.111387	0.283859	83.6047		3.86621	0.1458	0.194427	-0.188272	-0.198417	0.243021	0.273524	75.9351		6.61205	-0.349355	0.211212	0.714525	-0.471739	0.408239	0.856204	65.9057		3.9446	-0.0841429	-0.301294	0.100338	0.400194
21.5431	-0.0971074	-0.262828	0.186169	0.401411	0.280193	0.442482	73.7283		3.808	0.102258	-0.0284272	-0.125784	-0.244295	0.106136	0.274776	83.9074		5.66747	0.0676246	0.0363199	-0.219333	0.103926	0.0767608	0.242709	85.5976		3.87174	-0.0369219	0.184918	0.21847	-0.118953	0.188568	0.248755	79.1308		6.61269	-0.170049	-0.0637518	-0.00166569	0.162968	0.181607	0.162976	79.5367		3.95138	0.0626795	-0.0407506	-0.071086	-0.0286764
21.641	-0.204364	-0.302325	0.503634	0.329964	0.364918	0.6021	68.5975		3.81472	-0.107889	-0.014367	0.0705388	0.0347021	0.108842	0.0786127	83.7514		5.6743	0.0210373	0.118659	-0.196447	0.187504	0.12051	0.271568	83.0785		3.88726	-0.184975	-0.0230271	0.270143	0.0688293	0.186402	0.278774	79.2571		6.61793	-0.208897	0.0987495	0.678878	-0.211285	0.231061	0.710997	76.6405		3.95583	-0.00213563	-0.0638195	-0.231881	0.185102
21.7625	0.02703	0.00785423	0.0160584	0.265907	0.028148	0.266392	88.387		3.81576	-0.0379367	0.163138	0.15025	-0.328294	0.167491	0.361043	80.358		5.73635	-0.252546	-0.254324	0.0926034	0.551939	0.358413	0.559653	68.9972		3.88742	0.0646624	0.0578828	-0.055293	-0.0317373	0.086785	0.063754	85.0213		6.62772	-0.349799	0.21233	0.714525	-0.471739	0.409199	0.856204	65.8455		3.95821	0.042501	-0.114721	-0.0329247	0.156234
21.903	0.055862	6.91536e-05	-0.18573	0.0308629	0.055862	0.188277	86.7977		3.82415	0.0388379	0.144605	-0.122106	-0.228088	0.149729	0.258716	81.3888		5.74474	0.0773234	-0.12751	-0.051829	-0.0229785	0.149123	0.0566944	81.4239		3.88742	-0.00410192	0.0096901	0.0182013	-0.0333743	0.0105225	0.0380149	89.3971		6.63259	-0.182736	0.0507383	0.510536	-0.51567	0.189649	0.725647	79.0677		3.96645	0.119416	-0.0333771	-0.216344	-0.0146615
21.9826	0.411311	-0.281358	-0.521268	0.402529	0.498337	0.658598	60.11		3.82436	-0.358345	0.00971122	0.540755	0.00398229	0.358477	0.54077	68.9933		5.74541	0.0112248	0.55248	0.083033	-0.803989	0.552594	0.808265	56.4548		3.89482	-0.00508827	-0.209613	0.0721309	0.271346	0.209675	0.28077	77.8967		6.64831	-0.350763	0.210959	0.714525	-0.471739	0.409315	0.856204	65.8382		3.96645	-0.0282326	-0.0557592	0.0903123	0.0212165
22.3873	0.00617252	-0.242707	0.19413	0.41574	0.242785	0.458832	75.949		3.82497	-0.0801046	0.0654298	0.137896	-0.0896038	0.10343	0.164451	84.0633		5.77226	0.00515952	-0.0500483	0.159858	0.132381	0.0503136	0.207555	87.116		3.89482	0.0962192	0.0445866	-0.0167315	-0.0698456	0.106048	0.0718217	83.9125		6.65659	-0.346915	0.210971	0.714525	-0.471739	0.406028	0.856204	66.0445		3.97231	0.0122422	-0.100738	0.121756	0.0534956
22.3962	-0.268695	-0.22614	0.360217	0.291768	0.351192	0.463557	69.4397		3.82753	-0.22611	0.454857	0.0250511	-0.190048	0.507957	0.191692	59.4722		5.78255	0.345387	-0.0466355	-0.519493	0.070478	0.348521	0.524252	69.6031		3.89482	-0.0245276	0.0116346	0.174473	0.0160071	0.0271472	0.175206	88.4444		6.66133	-0.362444	-0.129697	0.63659	-0.00774243	0.384951	0.636637	67.3593		3.97397	-0.198889	0.09151	-0.059565	0.00603952
22.505	-0.0848939	-0.144172	0.486159	0.33801	0.16731	0.592116	80.3685		3.82791	0.3907	0.0183671	-0.60838	-0.213712	0.391131	0.644824	66.9751		5.79744	-0.096395	0.0642015	0.0273658	0.0782116	0.115818	0.0828609	83.3492		3.89873	0.104819	0.056365	-0.221771	0.00127401	0.119013	0.221775	83.1649		6.66533	-0.350673	0.212122	0.714525	-0.471739	0.409838	0.856204	65.8054		3.98492	0.0175595	-0.242071	0.0229064	0.238794
22.5461	0.0263524	-0.23574	-0.0202316	0.363246	0.237208	0.363809	76.2782		3.83333	0.0244302	-0.0440018	-0.142465	0.0942912	0.0503288	0.170842	87.1152		5.80949	0.088732	0.163365	-0.0762376	-0.316631	0.185907	0.32568	79.286		3.90969	-0.185764	0.0928256	0.190805	-0.153289	0.207666	0.244753	78.0144		6.66872	-0.345347	0.210521	0.714525	-0.471739	0.404455	0.856204	66.143		3.9911	-0.0342913	-0.29709	0.00768623	0.51075
22.9122	-0.137653	-0.0929993	0.434684	0.299066	0.166124	0.527627	80.4374		3.83407	-0.0497524	-0.0580331	0.0254055	0.0949503	0.0764405	0.0982904	85.616		5.81341	0.145084	0.012944	-0.0976907	0.135422	0.14566	0.166981	81.6245		3.91065	0.055389	0.0825815	-0.171982	-0.0509755	0.0994366	0.179377	84.2933		6.67269	-0.396263	0.0389318	0.618127	0.0702213	0.398171	0.622103	66.5361		3.99284	-0.183446	-0.0622591	0.181143	-0.0370755
23.034	-0.158284	-0.231735	0.438925	0.311568	0.280633	0.538266	73.702		3.84376	0.0903248	0.0880373	0.0174581	-0.117995	0.126131	0.119279	82.7539		5.84085	0.209778	-0.145522	-0.349112	0.0445746	0.25531	0.351946	75.208		3.91276	0.0681053	0.0845146	-0.0690486	-0.039828	0.108541	0.0797119	83.7688		6.67609	-0.342978	0.209106	0.714525	-0.471739	0.401695	0.856204	66.3158		4.00521	0.167462	0.0174898	-0.27972	-0.0340655
23.0435	0.0680742	-0.138057	-0.151877	0.295507	0.153928	0.332251	81.1454		3.84376	0.0801051	-0.0675629	0.0968866	0.152514	0.104793	0.180686	83.9848		5.87828	0.113141	0.418707	-0.13397	-0.656953	0.433724	0.670474	64.2959		3.93629	0.0580973	-0.00266239	-0.0981036	-0.0156794	0.0581582	0.0993487	86.6659		6.68988	-0.267649	0.303168	0.705145	-0.46629	0.40441	0.845373	66.1459		4.00564	-0.166095	-0.318786	0.22486	0.509584
23.2699	0.0119489	-0.145644	-0.0383014	0.36002	0.146134	0.362051	81.5971		3.84376	0.0234317	0.030667	0.111603	-0.0647243	0.0385942	0.129013	87.7882		5.87998	0.151255	-0.0831493	-0.19698	0.124007	0.172603	0.232764	80.0608		3.94	-0.125214	0.0759291	0.21339	-0.0852289	0.146437	0.229781	81.5795		6.69657	-0.299013	0.271126	0.360334	-0.0836489	0.403631	0.369915	66.1946		4.0076	0.0214447	-0.0523099	-0.0158533	0.086532
23.3607	0.011818	-0.123755	0.439946	0.381999	0.124318	0.582646	82.8586		3.84563	-0.0639015	0.11042	0.0859984	0.0572779	0.127578	0.103327	82.6704		5.89962	0.0958842	0.278626	-0.280869	-0.518581	0.294663	0.589757	72.8627		3.9436	0.158627	0.0579699	-0.0715114	-0.00230259	0.168888	0.0715485	80.2768		6.69731	-0.220759	0.223989	0.364701	0.0391308	0.314493	0.366794	71.6698		4.01203	0.0538159	-0.247022	-0.0411868	0.333
23.4734	-0.273909	-0.0571653	0.523419	0.338439	0.27981	0.623305	73.7511		3.85343	0.08817	-0.00367348	0.0495989	0.0542662	0.0882465	0.0735178	84.9373		5.9186	-0.0314154	-0.0926657	0.0346334	0.35085	0.0978461	0.352555	84.3848		3.9511	0.0437334	-0.16822	-0.163433	0.261463	0.173812	0.30834	79.9905		6.70988	-0.355867	0.292301	0.516865	-0.377747	0.460523	0.640189	62.5791		4.01557	0.00492299	-0.163655	-0.0577772	0.266024
23.5304	-0.197921	-0.331327	0.285126	0.309782	0.385941	0.421025	67.2978		3.85751	-0.0588593	-0.119451	0.135095	0.0476355	0.133165	0.143247	82.3475		5.91917	0.24782	-0.26203	-0.594011	0.135216	0.360658	0.609206	68.8594		3.95338	-0.0149308	0.0686213	0.0138266	-0.0190816	0.0702268	0.0235644	85.973		6.71428	-0.408854	-0.0609886	0.512929	-0.108675	0.413377	0.524315	65.5828		4.01557	0.0948026	0.0655962	-0.176758	-0.112606
23.7148	0.0354642	-0.0438626	-0.16817	0.283314	0.056406	0.329466	86.7665		3.85751	0.0866912	-0.0164609	0.0495641	0.0765522	0.0882402	0.0911967	84.9376		5.94106	0.0623088	-0.20849	-0.111045	0.395374	0.217602	0.410672	77.4318		3.96066	-0.217895	0.0805546	0.330827	-0.013644	0.232309	0.331108	76.567		6.72267	-0.267649	0.303168	0.705145	-0.46629	0.40441	0.845373	66.1459		4.01774	0.0938313	-0.215552	-0.268621	0.179118
23.9882	-0.335746	-0.227778	0.0380149	0.283201	0.405719	0.285741	66.0638		3.85778	-0.258046	0.0422895	0.516279	0.0319959	0.261488	0.51727	74.8416		5.94193	-0.509162	0.459227	0.0981349	0.261644	0.685664	0.279442	46.7121		3.9659	0.031534	0.169433	0.23832	-0.122036	0.172342	0.267748	80.076		6.72612	0.273183	-0.0477994	-0.712682	-0.0281188	0.277333	0.713237	73.8989		4.02205	0.0057742	-0.0655861	0.243823	0.101952
24.114	-0.0661909	-0.0617679	0.496955	0.21514	0.0905346	0.541526	84.8056		3.86183	0.142904	0.140782	-0.150727	-0.164485	0.200602	0.223101	78.4279		5.95105	0.201982	-0.0648464	-0.186201	0.216164	0.212136	0.285302	77.7525		3.96787	0.0985166	-0.0150319	-0.189199	0.0249366	0.0996568	0.190836	84.2806		6.72673	-0.361544	0.291923	0.516865	-0.377747	0.464686	0.640189	62.3101		4.02234	0.0401389	-0.0408629	-0.120238	-0.0983324
24.1478	-0.323308	-0.13606	0.469004	0.296287	0.350771	0.554753	69.4655		3.86183	0.017829	0.0314874	0.126732	-0.0642867	0.0361846	0.142105	87.9263		5.95998	0.116382	0.097693	-0.252955	-0.322992	0.15195	0.410256	81.2601		3.96819	0.0620789	0.0183713	-0.0420488	0.0112896	0.0647402	0.043538	86.2881		6.72884	-0.179372	-0.0777126	0.617908	-0.419529	0.195483	0.74687	78.7271		4.02523	-0.0826963	-0.248454	0.124165	0.354219
25.161	-0.106611	0.0511015	-0.0269272	-0.160693	0.118226	0.162934	83.2103		3.86823	0.018611	0.122176	-0.168649	-0.209592	0.123585	0.269019	82.9009		5.96665	0.298184	0.498913	-0.486516	-0.476323	0.58123	0.680868	54.4629		3.97554	-0.139748	-0.00806355	0.242452	-0.0509909	0.13998	0.247756	81.9533		6.73933	-0.0933337	0.14895	0.345362	-0.0352422	0.175777	0.347155	79.8761		4.02941	0.23227	-0.0677971	-0.243667	0.131339
25.3785	0.195485	-0.0690034	-0.253736	0.246453	0.207306	0.353725	78.0355		3.87	0.148739	0.265679	-0.167922	-0.0586473	0.30448	0.177868	72.2731		5.97445	-0.20759	-0.0181588	0.45285	0.236102	0.208382	0.510703	77.9724		3.97916	-0.222287	0.0825174	0.330827	-0.013644	0.237108	0.331108	76.2841		6.7394	-0.351513	0.294051	0.516865	-0.377747	0.458287	0.640189	62.7234		4.04032	0.144914	-0.0927647	-0.230333	0.146572
26.3743	-0.244793	-0.178018	0.110028	0.386721	0.302678	0.402069	72.3815		3.87362	0.384774	0.197267	-0.494759	-0.199566	0.432394	0.533492	64.3804		6.02209	0.141788	-0.234115	-0.100765	0.423635	0.273703	0.435454	74.1153		3.98176	0.0499059	-0.186844	-0.0913057	0.277794	0.193395	0.292414	78.849		6.73996	-0.268166	0.303673	0.705145	-0.46629	0.40513	0.845373	66.1007		4.05408	0.0152576	-0.260069	-0.0953117	0.338671
28.8775	-0.0413367	-0.166242	0.470295	0.354744	0.171304	0.589085	80.1364		3.87362	0.117482	0.29502	-0.187777	-0.400548	0.317552	0.442379	71.4851		6.02596	0.208067	0.0801001	-0.252203	-0.0268422	0.222952	0.253628	77.1175		3.98267	-0.127794	0.0618164	0.193896	-0.0952978	0.14196	0.21605	81.8387		6.73996	-0.267599	0.303723	0.705145	-0.46629	0.404793	0.845373	66.1219		4.05408	0.0285038	-0.199535	-0.11075	0.245268
									3.87861	0.360755	0.0807003	-0.476534	-0.0860639	0.369671	0.484244	68.3047		6.03018	0.180797	-0.0579823	-0.147885	0.231134	0.189867	0.274395	79.055		3.98278	0.114509	-0.0216512	-0.190185	0.0561448	0.116538	0.198299	83.3076		6.74621	-0.129063	0.0517694	0.496769	-0.184571	0.139059	0.529949	82.0066		4.06281	0.0352157	0.0474395	-0.155911	-0.0631777
									3.87888	-0.085503	0.167122	0.129148	-0.0775673	0.187725	0.150652	79.18		6.04269	0.119927	-0.0955113	-0.10546	0.303726	0.153313	0.321514	81.181		3.98362	0.03107	-0.0543143	-0.118522	-0.0584516	0.0625731	0.132152	86.4125		6.79916	-0.495177	0.116256	0.724733	-0.0300359	0.508641	0.725355	59.4267		4.07743	0.121892	-0.0338694	-0.216344	-0.0146615
									3.88247	-0.0192693	0.073719	-0.0425441	-0.0661215	0.0761958	0.078626	85.6301		6.04633	0.145451	0.236983	-0.434583	0.0446567	0.278059	0.436872	73.8556		3.98418	-0.153173	0.034948	0.242124	-0.111389	0.15711	0.266517	80.9608		6.80806	-0.366308	0.291644	0.516865	-0.377747	0.468229	0.640189	62.0806		4.08798	0.0261846	-0.042255	-0.0461863	0.121215
									3.8885	0.0782594	-0.0712087	0.0494616	0.167616	0.105807	0.174761	83.9263		6.06446	0.136585	0.0806567	-0.300299	-0.0640272	0.158622	0.307049	80.8731		3.98418	0.0186812	-0.0681153	-0.0563037	0.0330164	0.0706306	0.0652701	85.9498		6.80996	-0.491055	0.25577	0.650419	-0.281763	0.553672	0.708827	56.3807		4.09514	0.118914	-0.0348868	-0.216344	-0.0146615
									3.88949	0.12873	0.0806484	-0.175796	-0.13088	0.151906	0.219166	81.2626		6.06574	0.0130813	0.0400079	-0.0571354	-0.0209325	0.0420922	0.0608491	87.5876		3.99485	0.141407	0.0664142	-0.100455	-0.04466	0.156226	0.109935	81.0121		6.81745	-0.248953	0.183914	0.282175	-0.296072	0.309519	0.409	71.9698		4.09749	0.0758412	-0.099131	-0.129409	0.131904
									3.8905	0.00968191	-0.178013	0.0927507	0.218921	0.178276	0.237758	79.7306		6.07359	-0.0211776	0.328551	-0.0768563	-0.337821	0.329233	0.346454	70.7778		3.99485	0.119723	0.0514734	-0.149316	-0.0758911	0.130319	0.167495	82.512		6.8198	-0.126533	0.00955522	-0.0382983	-0.16263	0.126893	0.167079	82.7099		4.09749	0.0400061	-0.052592	-0.0699714	0.0621304
									3.89466	-0.130456	0.138303	0.0955012	-0.26905	0.190122	0.285497	79.0401		6.07462	0.26323	0.0129859	-0.354487	0.0351749	0.26355	0.356228	74.7192		3.997	-0.193278	0.0247604	0.219164	0.00552955	0.194858	0.219234	78.7636		6.83007	-0.222694	-0.127012	-0.167597	0.154641	0.256368	0.228041	75.1453		4.09778	0.0261387	-0.0331472	-0.0580998	-0.0419309
									3.89482	0.297756	0.246785	-0.0165216	-0.178029	0.386732	0.178794	67.2487		6.09146	0.416403	0.119991	-0.681465	-0.093781	0.433346	0.687888	64.3199		3.99801	-0.0951747	0.17336	0.0286617	0.0119971	0.197767	0.0310712	78.5936		6.83547	-0.233364	0.287142	0.701504	-0.439728	0.370013	0.827931	68.2836		4.0993	0.0543911	-0.22558	-0.124029	0.315036
									3.89482	0.0686942	0.0561366	-0.0306873	-0.1517	0.0887142	0.154773	84.9104		6.09166	0.343456	-0.0172236	-0.615305	-0.0152381	0.343887	0.615494	69.8861		4.00011	-0.162919	0.065133	0.187992	-0.134928	0.175456	0.231401	79.8948		6.85214	-0.435404	0.269889	0.638451	-0.366242	0.512267	0.736039	59.1851		4.11025	0.0733253	0.0588403	-0.182594	-0.102833
									3.90201	0.452713	-0.102492	-0.613377	0.123123	0.46417	0.625612	62.3435		6.09188	0.291486	-0.146485	-0.392321	0.292618	0.326224	0.489429	70.9603		4.00081	-0.0104644	0.00105816	-0.0411163	0.0338882	0.0105178	0.0532819	89.3974		6.85747	-0.310479	0.111151	0.435735	0	0.329775	0.435735	70.7449		4.11893	-0.0189599	-0.139732	0.0328694	0.090094
									3.90232	-0.151374	0.345661	0.363342	-0.306409	0.377353	0.475293	67.8302		6.10354	0.00834603	0.4202	-0.0692926	-0.743944	0.420283	0.747164	65.1475		4.00165	0.0542764	0.0480288	-0.115366	-0.0448923	0.0724755	0.123793	85.8438		6.85812	-0.104738	-0.399585	0.572646	-0.557326	0.413084	0.799085	65.6013		4.12222	-0.121332	-0.108414	0.251147	0.158578
									3.90324	0.0871923	-0.0169657	0.0495641	0.0765522	0.0888276	0.0911967	84.9038		6.12596	0.0564292	0.522674	-0.0357382	-0.752921	0.525711	0.753769	58.2839		4.00899	0.190232	-0.0339223	-0.191004	0.123584	0.193233	0.227499	78.8585		6.8591	-0.278949	0.252263	0.724452	-0.434358	0.376097	0.844688	67.9079		4.12342	-0.0309043	0.082166	0.0189376	0.0849839
									3.90466	0.0428907	0.172359	-0.0212811	-0.276708	0.177616	0.277525	79.7691		6.13934	0.000214156	-0.131106	-0.327401	0.255286	0.131106	0.415165	82.4665		4.01106	-0.0164135	0.156022	-0.099397	-0.155915	0.156883	0.184903	80.974		6.86127	-0.269619	0.113318	0.557538	-0.29295	0.292465	0.629816	72.9944		4.12741	0.0734725	-0.0833081	-0.143515	0.116129
									3.91065	0.147866	0.0181973	-0.152252	-0.0753356	0.148982	0.169871	81.4321		6.18993	0.349918	-0.242106	-0.34295	0.292599	0.425509	0.450809	64.8171		4.01123	-0.201707	0.0713444	0.27477	-0.230339	0.213953	0.358545	77.6459		6.86139	-0.36965	0.139499	0.681473	-0.146816	0.395096	0.697109	66.728		4.13625	0.135968	-0.181018	-0.215294	0.24885
									3.91368	0.121724	-0.283324	0.0690139	0.030642	0.308366	0.0755106	72.0392		6.19068	-0.125361	0.085761	0.229086	-0.216035	0.151889	0.314883	81.2636		4.01617	-0.198356	0.0691991	0.296175	-0.152164	0.21008	0.332977	77.873		6.86469	-0.281494	-0.0110259	0.533023	0.162917	0.28171	0.557365	73.6377		4.14138	0.0736574	0.0709948	-0.088424	-0.181131
									3.91694	0.475229	0.06785	-0.531279	-0.177532	0.480048	0.560156	61.3115		6.19579	0.104724	0.328123	-0.262987	-0.396403	0.344429	0.475707	69.853		4.01679	0.0186546	0.0532387	0.0109376	-0.162773	0.0564124	0.16314	86.7661		6.86569	-0.467966	0.187042	0.362018	-0.00492523	0.503961	0.362051	59.7376		4.14775	-0.109189	-0.188734	0.176878	0.196601
									3.91694	0.0334683	0.172143	0.0311343	-0.00477816	0.175367	0.0314988	79.9		6.19642	0.162594	0.0492512	-0.183165	-0.0504954	0.16989	0.189998	80.2186		4.01747	0.110672	0.155351	-0.143844	-0.096998	0.190741	0.173492	79.004		6.86939	-0.260192	-0.288729	0.659603	0.332341	0.38867	0.738598	67.1282		4.16228	-0.103419	-0.229929	0.111096	0.383758
									3.91981	-0.0321659	-0.539262	0.09785	0.292917	0.540221	0.308828	57.3013		6.21632	0.24318	0.308607	-0.269712	-0.348391	0.392905	0.440591	66.8646		4.01841	0.141654	-0.076504	-0.119953	-0.0502637	0.160993	0.130058	80.7355		6.87593	-0.380824	0.15113	0.683739	-0.233073	0.409716	0.722372	65.813		4.17093	-0.0493111	0.167512	0.153434	0.104202
									3.92409	0.0251591	0.0608	0.0500886	-0.410367	0.0657999	0.413412	86.2272		6.22027	-0.0131475	-0.136605	0.111919	0.268475	0.137236	0.290869	82.1121		4.01867	-0.0572432	0.0440244	0.0784481	-0.0600192	0.0722145	0.0987745	85.8588		6.88389	-0.342628	-0.215931	0.46475	0.0517195	0.404993	0.467619	66.1093		4.17384	-0.00151629	-0.176229	0.00800611	0.304382
									3.92532	-0.215794	0.0964927	0.0365455	0.0215051	0.236385	0.0424033	76.3267		6.23345	0.114142	-0.21218	-0.0518051	0.342749	0.240933	0.346642	76.0584		4.02136	-0.277309	0.0491736	0.279203	-0.141919	0.281635	0.313202	73.6422		6.89553	-0.437846	0.276758	0.638451	-0.366242	0.517981	0.736039	58.8031		4.17625	-0.0310813	-0.128446	0.152501	0.207157
									3.92532	0.148371	0.183582	-0.0382637	0.0415641	0.236043	0.056495	76.3469		6.24336	0.364606	-0.270276	-0.477594	0.259387	0.453858	0.543487	63.0085		4.02732	-0.185804	-0.0713971	0.185071	-0.0849494	0.19905	0.203636	78.5186		6.90298	-0.229938	-0.067401	0.208777	0.0567726	0.239613	0.216358	76.1363		4.17953	0.149177	-0.0172668	-0.266266	0.0282919
									3.92532	0.105906	0.00127971	-0.0240609	-0.00355035	0.105913	0.0243214	83.9202		6.25233	0.304129	0.0739007	-0.325528	-0.146488	0.312979	0.356969	71.7611		4.02732	0.0293555	-0.0374708	-0.0965692	0.0287607	0.0476005	0.100761	87.2717		6.90331	-0.432518	0.264619	0.638451	-0.366242	0.507045	0.736039	59.5328		4.18052	-0.00933123	-0.209307	0.0222436	0.410217
									3.92576	0.051913	0.110377	0.085265	-0.0654353	0.121976	0.10748	82.9938		6.25233	0.0671291	-0.23036	-0.0821108	0.273214	0.239942	0.285286	76.1169		4.02881	0.12261	0.00574567	-0.0766872	-0.0544664	0.122744	0.0940613	82.9495		6.90654	-0.393031	0.401712	0.656997	-0.395452	0.562002	0.76683	55.8056		4.19229	0.11941	-0.0348847	-0.216344	-0.0146615
									3.92943	-0.193955	-0.051961	0.244328	0.127498	0.200795	0.275593	78.4166		6.27702	0.198493	0.461304	-0.316753	-0.71064	0.502196	0.778037	59.8546		4.03391	-0.062442	0.141313	0.220025	-0.07542	0.154494	0.232592	81.1125		6.9124	-0.22809	0.288133	0.695498	-0.443029	0.367486	0.824616	68.4394		4.19229	0.0642934	0.036697	-0.168466	-0.113754
									3.93173	-0.0993993	-0.119511	0.169488	0.206446	0.155445	0.267107	81.0574		6.28127	0.138861	0.0435153	-0.164911	-0.260896	0.14552	0.308646	81.6326		4.03565	0.124767	0.0517918	-0.0555918	0.0492228	0.13509	0.0742518	82.2362		6.92099	-0.0993509	0.0126013	0.511795	-0.0508046	0.100147	0.514311	84.2524		4.19699	0.118909	-0.0358918	-0.216344	-0.0146615
									3.93467	-0.0594771	0.258929	0.115136	-0.357296	0.265672	0.375389	74.5931		6.28212	0.341311	0.194805	-0.557632	-0.257488	0.392992	0.61421	66.8592		4.03762	-0.00163987	0.154151	0.0192142	-0.347143	0.15416	0.347675	81.1319		6.921	-0.436442	0.274775	0.638451	-0.366242	0.515736	0.736039	58.9534		4.19898	0.147216	0.0209265	-0.169083	0.0191968
									3.93467	0.0798822	-0.00169965	0.139922	-0.0997004	0.0799003	0.171809	85.4172		6.31601	0.0907892	-0.138983	-0.117283	0.188515	0.166009	0.222021	80.4441		4.0416	-0.0253816	0.0546592	0.00160781	-0.131984	0.0602649	0.131993	86.545		6.92133	-0.313026	0.439849	0.441725	-0.485998	0.539864	0.656745	57.3256		4.20408	0.0987414	-0.0503804	-0.18798	-0.0350059
									3.94137	0.134768	-0.0691437	0.168379	0.176148	0.151471	0.243679	81.2878		6.32818	0.124309	-0.219003	-0.11063	0.409216	0.251823	0.423906	75.4146		4.04723	0.176556	0.0654005	-0.229553	-0.0785936	0.18828	0.242635	79.1476		6.92838	-0.436074	0.272786	0.638451	-0.366242	0.514367	0.736039	59.0449		4.21144	0.230452	-0.0127536	-0.301425	0.0374254
									3.94137	-0.0734393	0.0421191	0.230969	-0.063143	0.0846602	0.239445	85.1435		6.33954	-0.0382938	-0.0906634	0.106627	0.230052	0.0984189	0.253561	84.3519		4.05316	0.267126	0.00681179	-0.527194	-0.0420611	0.267213	0.528869	74.5015		6.9295	-0.333596	0.366502	0.384825	-0.0736406	0.49559	0.391807	60.2913		4.21501	0.150035	-0.138926	-0.241515	0.0964123
									3.94209	-0.338739	0.401984	0.0780683	-0.115839	0.525676	0.13969	58.2863		6.34468	0.0802676	-0.131987	-0.0220364	0.0761534	0.154478	0.0792776	81.1135		4.05877	0.0532485	0.0548185	-0.133143	-0.0712729	0.076423	0.15102	85.617		6.93937	-0.440248	0.280465	0.638451	-0.366242	0.521995	0.736039	58.5338		4.21882	-0.0880232	0.0394155	0.0667324	-0.160243
									3.94381	-0.153703	0.0714152	0.270668	0.0808358	0.169484	0.282481	80.2422		6.34509	0.276179	0.0740286	-0.302533	-0.150568	0.285928	0.33793	73.3857		4.06508	-0.083	0.0819851	0.0695928	-0.0145679	0.116664	0.0711012	83.3004		6.94189	-0.426248	0.340998	0.53559	-0.535272	0.545864	0.757214	56.9163		4.22086	0.0406971	0.0508706	-0.150848	-0.0910582
									3.94635	0.00285564	0.132265	-0.0516209	-0.298345	0.132296	0.302778	82.3977		6.3544	-0.0556236	-0.0997672	-0.135528	0.272764	0.114226	0.304578	83.441		4.06557	0.0692601	0.157887	-0.110419	-0.142542	0.17241	0.180307	80.072		6.96531	-0.438692	0.278198	0.638451	-0.366242	0.519466	0.736039	58.7036		4.22873	0.181544	-0.224292	0.0991586	-0.00637236
									3.9511	0.0784942	-0.111266	-0.251561	0.089091	0.136167	0.266871	82.1739		6.39418	-0.0906397	-0.0151888	-0.183549	0.0312333	0.0919035	0.186188	84.7269		4.07216	0.0301048	-0.0888487	0.0249343	0.050273	0.0938104	0.0561167	84.6171		6.96784	-0.373535	0.068806	0.654269	0.0406407	0.37982	0.65553	67.6775		4.22873	0.144104	0.0192306	-0.179722	0.0246038
									3.95338	-0.355614	0.209499	0.0859525	0.00108597	0.412736	0.0859594	65.6232		6.41208	0.0330842	-0.146051	-0.0843767	0.288398	0.149752	0.300487	81.3875		4.07216	0.0232934	-0.0327781	-0.0405574	0.0105149	0.0402118	0.0418983	87.6954		6.98584	-0.544889	0.371243	0.705062	-0.428833	0.659338	0.825234	48.7506		4.23979	-0.0415872	-0.192498	0.0557083	0.291838
									3.95818	-0.30199	0.112489	0.297394	-0.158759	0.32226	0.337116	71.2003		6.4523	-0.144756	-0.099292	0.134402	0.0735085	0.175537	0.15319	79.8901		4.07534	0.0655641	0.0208678	-0.0420488	0.0112896	0.0688049	0.043538	86.0547		6.98733	-0.0850554	-0.105483	0.0612587	0.282429	0.135503	0.288996	82.2123		4.24444	0.103031	0.0978077	0.0583643	0.117435
									3.96092	0.115886	-0.017265	-0.0851896	-0.0967059	0.117165	0.128877	83.2715		6.48685	0.171177	-0.191322	-0.173302	0.166586	0.256721	0.240384	75.1244		4.08044	-0.146761	-0.00669355	0.132311	-0.0256225	0.146913	0.134769	81.5519		6.99031	-0.439281	0.283113	0.638451	-0.366242	0.52261	0.736039	58.4925		4.24776	-0.0430643	0.199164	-0.10328	-0.0958156
									3.96545	0.383006	-0.0182139	0.170763	0.0627318	0.383439	0.181921	67.4532		6.48943	0.233959	-0.0845594	-0.297448	0.0365874	0.248771	0.29969	75.5952		4.0856	0.0278871	0.0130449	-0.15021	-0.0868259	0.0307873	0.173499	88.2357		6.99368	-0.193554	0.30169	0.734141	-0.0697367	0.358441	0.737446	68.9955		4.24798	-0.0157438	-0.121513	-0.0836749	0.0977725
									3.97271	-0.109917	0.0373855	0.285648	-0.188667	0.116101	0.342331	83.3329		6.5064	0.315062	-0.00743084	-0.486396	0.110514	0.31515	0.498793	71.6302		4.08705	0.0625386	-0.00486222	-0.207706	0.00561781	0.0627273	0.207782	86.4036		7.00701	-0.437091	0.370224	0.634177	-0.445799	0.572812	0.775189	55.0534		4.26424	0.0543118	-0.182743	-0.132244	0.211208
									3.97544	-0.171807	-0.0914001	0.245051	0.149969	0.194606	0.287299	78.7783		6.51137	0.140002	-0.276429	-0.1644	0.401718	0.30986	0.434057	71.9492		4.08749	0.00784279	0.0946874	-0.0326678	-0.13216	0.0950116	0.136137	84.548		7.01533	-0.360032	-0.0883034	0.601754	-0.0518081	0.370702	0.603981	68.2411		4.26941	-0.049753	0.0921868	-0.145271	0.249037
									3.97554	-0.019609	-0.160531	-0.0509452	0.218725	0.161724	0.22458	80.693		6.52999	-0.298582	0.607892	-0.129902	-0.515458	0.677262	0.531575	47.37		4.09557	-0.22318	0.0500845	0.314297	-0.0667058	0.228731	0.321298	76.7776		7.03959	-0.435413	0.260618	0.739785	-0.321918	0.507451	0.806792	59.5058		4.26941	-0.0397826	0.0438775	0.0403797	0.0264496
									3.97695	0.135738	-0.141808	-0.248134	0.00207951	0.196301	0.248142	78.6793		6.53717	-0.262348	0.508742	-0.3551	-0.21448	0.572403	0.414846	55.082		4.09684	0.121571	0.0709794	-0.190265	-0.123447	0.140775	0.226804	81.9073		7.04429	-0.438173	0.239596	0.6145	0.27309	0.499401	0.67245	60.0396		4.27293	-0.0605574	-0.195703	0.257869	0.0206851
									3.97695	0.173714	-0.0901369	-0.0881739	-0.0174148	0.195707	0.0898772	78.714		6.55592	0.0455568	0.0009519	-0.130124	0.189138	0.0455667	0.229576	87.3883		4.09684	-0.0100051	0.0652908	-0.0890946	-0.0408979	0.0660529	0.098033	86.2127		7.04652	-0.440957	0.285972	0.638451	-0.366242	0.52557	0.736039	58.2934		4.28055	-0.150775	-0.185055	0.241396	0.0440112
									3.98659	-0.26247	-0.033944	0.239747	0.0937336	0.264656	0.257419	74.6535		6.57313	0.464499	0.0793482	-0.667162	0.063767	0.471227	0.670202	61.886		4.10084	0.0232939	0.104988	-0.11936	-0.0909489	0.107541	0.150062	83.8264		7.06489	-0.440251	0.283588	0.638451	-0.366242	0.523682	0.736039	58.4205		4.28347	-0.0477233	-0.239464	0.0773716	0.432516
									3.98898	-0.199845	0.0348844	0.181863	0.0605501	0.202867	0.191678	78.2953		6.57984	0.279264	-0.0461762	-0.377655	-0.00828784	0.283056	0.377746	73.5573		4.10123	0.0902991	-0.0356508	-0.186297	0.101788	0.097082	0.21229	84.4288		7.07737	-0.438602	0.285091	0.638451	-0.366242	0.523114	0.736039	58.4586		4.28774	0.0986689	0.00338046	-0.172797	-0.0187424
									3.9908	0.0843504	-0.0748184	0.155171	0.0633154	0.112751	0.167592	83.5261		6.59987	0.260613	-0.161635	-0.287196	0.0427699	0.306667	0.290364	72.1415		4.1026	0.0662874	0.0297817	-0.0100898	0.0326545	0.0726702	0.0341778	85.8326		7.08419	-0.390684	0.152193	0.238342	0.00241434	0.419281	0.238355	65.2108		4.3015	0.0586192	-0.207608	-0.0453791	0.322171
									4.00165	-0.0834868	0.165603	0.129148	-0.0775673	0.185457	0.150652	79.3122		6.63269	0.2224	0.389439	-0.302006	-0.730441	0.44847	0.790413	63.3545		4.10649	-0.0255478	-0.0636047	-0.0844556	-0.036163	0.0685437	0.0918723	86.0697		7.09069	-0.17126	-0.0468118	0.198309	0.0645657	0.177543	0.208555	79.7733		4.30204	0.0283721	-0.115623	-0.103313	0.212488
									4.00525	0.0244403	0.0316753	0.111603	-0.0647243	0.0400082	0.129013	87.7071		6.67398	0.0986834	0.425255	-0.149326	-0.502025	0.436555	0.523762	64.1157		4.11924	0.0245489	-0.0584286	0.0221379	-0.0267037	0.0633763	0.0346868	86.3664		7.09278	-0.420252	0.142312	0.690551	-0.320936	0.443695	0.761486	63.6602		4.30825	0.0873957	-0.0559096	-0.100109	-0.0326173
									4.00581	0.171318	-0.0412645	-0.316104	-0.0820444	0.176218	0.326578	79.8505		6.68148	0.00671671	-0.119823	-0.200617	0.394087	0.120011	0.442212	83.1072		4.11962	-0.0197028	0.0601067	-0.100087	0.0432899	0.0632535	0.109048	86.3734		7.09981	-0.168144	0.00467291	0.406675	-0.112995	0.168209	0.422081	80.3163		4.31199	0.14119	0.0214242	-0.169083	0.0191968
									4.01123	0.157889	-0.00735219	-0.207721	-0.120438	0.15806	0.240111	80.9057		6.69806	0.267164	0.0438775	-0.608306	-0.0033462	0.270743	0.608315	74.2915		4.12137	-0.0394933	0.04616	0.0425573	0.0571817	0.0607493	0.0712802	86.5172		7.09992	-0.362522	0.0537524	0.5915	-0.163976	0.366485	0.613808	68.501		4.31199	0.0686625	-0.0155076	-0.0683325	0.0320168
									4.01123	0.0145302	0.152811	0.236866	-0.153878	0.153501	0.28246	81.1701		6.70977	0.0296757	0.426265	-0.0823164	-0.579662	0.427297	0.585478	64.7039		4.13174	-0.0321193	0.00927675	-0.0329531	-0.0554981	0.0334322	0.0645442	88.0841		7.11842	-0.0126997	-0.17431	0.0464303	0.435317	0.174772	0.437786	79.9346		4.32022	0.174599	-0.312377	-0.192894	0.470265
									4.0115	0.225242	-0.0319096	-0.280718	-0.116998	0.227491	0.304123	76.8506		6.71002	0.547301	-0.160432	-0.0779974	-0.703433	0.57033	0.707744	55.2267		4.14092	-0.117737	-0.0132717	0.221847	-0.04164	0.118483	0.225721	83.1955		7.13286	-0.159089	-0.0934379	0.28315	-0.0300773	0.184499	0.284743	79.3681		4.33802	0.00828554	-0.214165	0.0035445	0.327342
									4.0115	0.0879226	-0.0538576	-0.0948504	-0.0528942	0.103107	0.108602	84.0819		6.72598	0.449146	-0.289043	-0.54814	0.268126	0.534114	0.610205	57.7161		4.1501	-0.137276	-0.0207989	0.198561	-0.0345523	0.138843	0.201545	82.0191		7.14629	-0.344993	-0.123723	0.471964	0.236135	0.366508	0.52774	68.4996		4.34842	0.122163	-0.160881	-0.232684	0.131599
									4.01283	0.064532	-0.0043157	-0.227563	-0.104536	0.0646761	0.250425	86.2917		6.7336	0.220233	-0.0651395	-0.458194	0.171171	0.229664	0.489123	76.7227		4.1527	-0.199078	0.0570472	0.288439	-0.194456	0.207091	0.347865	78.0481		7.15236	-0.435296	-0.192327	0.61759	0.244491	0.475891	0.664224	61.5826		4.35766	-0.0403313	-0.253973	0.0524928	0.311877
									4.01437	0.054632	0.066617	-0.126077	-0.193786	0.0861538	0.231189	85.0576		6.76587	0.123735	0.274251	-0.434583	0.0446567	0.300872	0.436872	72.49		4.1552	-0.00993531	0.04977	-0.067194	-0.0402165	0.050752	0.0783096	87.0909		7.15676	-0.133788	0.0811325	0.0115131	0.19205	0.156466	0.192395	80.9982		4.39727	0.146725	0.0214284	-0.169083	0.0191968
									4.02145	0.110086	-0.0194878	0.0603392	0.0693539	0.111798	0.0919282	83.581		6.77616	-0.079124	0.0342997	0.102014	-0.0794979	0.0862385	0.129332	85.0528		4.15838	0.0100408	0.187671	-0.0197171	-0.362142	0.187939	0.362678	79.1675		7.16552	-0.259213	0.0749999	0.315098	0.0811205	0.269845	0.325373	74.3449		4.39948	-0.0589694	-0.0856459	0.151257	0.273397
									4.02553	0.060717	-0.0426615	0.14	-0.136793	0.0742062	0.195735	85.7444		6.79406	0.161412	-0.227878	0.0602872	-0.0674595	0.279253	0.0904728	73.7844		4.16461	0.024864	-0.00879739	-0.142378	0.0344708	0.0263745	0.146491	88.4887		7.18351	-0.403529	-0.0510696	0.380959	0	0.406748	0.380959	65.9993		4.41176	-0.0784698	0.0442402	-0.0795185	-0.182531
									4.02732	0.312889	-0.0261199	-0.5373	-0.0535531	0.313977	0.539963	71.7009		6.79603	0.15174	-0.255976	-0.17273	0.355998	0.297571	0.395689	72.6882		4.16754	-0.0760339	-0.024899	-0.0496154	0.102247	0.080007	0.113649	85.411		7.23862	-0.210783	0.0627381	0.25277	-0.0182394	0.219921	0.253427	77.2956		4.4157	-0.0584681	-0.12961	0.0759168	0.124177
									4.02811	0.186642	-0.0553046	0.0161928	0.196209	0.194663	0.196876	78.775		6.79751	0.300505	-0.285125	-0.27017	0.242453	0.414246	0.363009	65.5282		4.1708	-0.121186	0.0184563	0.22204	0.00829046	0.122584	0.222194	82.9588		7.24155	-0.296755	-0.160197	0.482906	0.311731	0.337233	0.574782	70.2916		4.42585	-0.0924978	-0.0986251	0.224342	0.0944869
									4.0416	-0.285235	0.0544395	0.00056612	-0.0273167	0.290384	0.0273225	73.1191		6.81139	0.256372	0.127902	-0.260941	-0.375422	0.286506	0.4572	73.3511		4.18153	-0.0690166	0.0772271	0.21297	0.0759733	0.103573	0.226115	84.0551		7.24998	-0.206039	0.279184	0.147856	0.0250332	0.346981	0.14996	69.6972		4.4283	-0.195115	-0.265387	0.205995	0.297455
									4.06118	0.0775485	0.204782	0.0296445	-0.099965	0.218974	0.104268	77.3512		6.83262	0.128906	0.148396	-0.00874679	-0.377356	0.196566	0.377458	78.6638		4.18239	-0.0568798	0.0564895	0.151526	-0.168754	0.0801647	0.226799	85.402		7.25446	0.211692	-0.190538	-0.0222987	0.0511976	0.284813	0.0558429	73.4523		4.43283	0.0724631	-0.144564	-0.141052	0.226384
									4.06597	-0.368622	-0.172852	0.102875	-0.0599775	0.407137	0.119082	65.9749		6.90292	-0.375412	-0.000179273	-0.294884	0.135275	0.375412	0.324432	67.9502		4.18379	-0.170724	0.126164	0.244696	-0.192034	0.212283	0.311052	77.7438		7.26277	-0.212608	0.220472	0.461621	-0.3047	0.306284	0.553115	72.1646		4.43319	0.0337642	0.0374703	-0.129752	-0.154079
									4.07136	-0.0163163	0.0203186	-0.117659	-0.0352734	0.0260589	0.122833	88.5068		6.91923	0.200344	-0.0345061	-0.367742	0.0928157	0.203294	0.379274	78.2703		4.18599	-0.199269	-0.0147305	0.257257	-0.0747077	0.199813	0.267885	78.474		7.27123	-0.207369	-0.112215	0.538135	0.166493	0.235784	0.563301	76.3622		4.4441	-0.125901	-0.194266	0.192647	0.393035
									4.08207	0.278302	0.111639	-0.437063	-0.144853	0.299859	0.460441	72.5509		6.92073	0.0713075	-0.16403	-0.333287	0.279504	0.178859	0.434975	79.6967		4.18714	0.0377546	-0.0742692	-0.157945	0.0504289	0.0833146	0.1658	85.2209		7.2779	-0.224776	-0.222603	0.569944	0	0.316348	0.569944	71.5578		4.45455	-0.077267	-0.242202	0.0769292	0.445105
									4.0824	-0.146537	-0.0960553	0.11252	0.142748	0.175213	0.181762	79.909		6.92553	0.0255774	0.0453358	0.00497282	-0.106445	0.0520532	0.106562	87.0162		4.1876	-0.0299567	0.0584245	0.0134654	-0.178975	0.0656569	0.179481	86.2354		7.28081	-0.107435	0.0249689	0.115526	0.0883745	0.110298	0.145452	83.6675		4.45649	-0.0852589	-0.207181	0.0278275	0.277685
									4.08276	0.0562737	-0.0220573	-0.00737907	0.0350486	0.0604421	0.035817	86.5348		6.92718	0.489576	-0.457073	-0.139658	0.280058	0.669776	0.312948	47.9502		4.19185	0.0225612	-0.0660914	-0.179558	0.0715282	0.0698361	0.19328	85.9954		7.28838	-0.180798	0.34451	0.221324	-0.334503	0.389069	0.401095	67.1034		4.47096	-0.0929639	0.281425	-0.0762191	0.272439
									4.08705	0.366917	-0.0209355	0.170763	0.0627318	0.367514	0.181921	68.4376		7.01037	-0.179508	0.166473	0.0225013	0.0565861	0.244819	0.0608958	75.8289		4.19344	-0.227777	0.0539776	0.213504	-0.0729433	0.234086	0.225621	76.4623		7.28911	-0.410871	0.0516909	0.691136	-0.0733926	0.41411	0.695022	65.5367		4.49027	-3.41427e-05	-0.130905	0.0680681	0.166993
									4.09062	-0.0255576	0.053884	0.0430981	-0.0677319	0.0596378	0.0802811	86.581		7.06479	-0.328784	0.177807	0.122849	-0.395543	0.373784	0.414181	68.0508		4.19829	0.00103026	-0.0342081	-0.0360561	0.0872692	0.0342236	0.0944243	88.0387		7.29438	-0.37701	-0.0350975	0.433927	0	0.37864	0.433927	67.7505		4.49577	-0.138797	-0.398806	0.073196	0.580228
									4.09253	-0.0347484	-0.112148	0.125522	0.249149	0.117408	0.278982	83.2575		7.06857	0.0735022	-0.206351	-0.190045	0.392586	0.219051	0.436166	77.3467		4.2023	0.0955271	-0.0425461	-0.0200095	-0.174155	0.104573	0.1753	83.9974		7.29483	-0.517032	0.186162	0.647544	-0.181456	0.549525	0.672488	56.6656		4.5002	0.134183	-0.0313343	-0.137613	-0.135208
									4.10464	-0.178257	0.305824	0.211892	-0.350583	0.353983	0.409642	69.2689		7.06859	-0.0176025	0.364583	-0.184987	-0.503481	0.365008	0.536389	68.5919		4.20487	-0.0423846	-0.0147987	0.022759	-0.000406293	0.0448938	0.0227626	87.4269		7.29764	-0.0869451	0.100836	0.00481533	-0.178425	0.133144	0.17849	82.3487		4.50883	0.0489924	-0.220212	-0.0751268	0.345568
									4.11019	-0.025814	-0.0979349	0.109767	0.255603	0.10128	0.278176	84.1871		7.13864	0.322198	-0.196038	-0.374168	0.169328	0.377151	0.410699	67.8427		4.22148	-0.131581	-0.0976233	0.17465	-0.000875996	0.163841	0.174652	80.5701		7.30184	-0.111993	0.252848	0.27002	-0.214998	0.276541	0.345159	73.9462		4.51309	0.143015	-0.127691	0.116937	0.0315901
									4.11189	-0.0860103	0.236438	0.108978	-0.237761	0.251597	0.261546	75.428		7.16692	-0.0432283	-0.00085652	0.0406055	0.296637	0.0432367	0.299403	87.5219		4.2317	0.0394896	-0.0655858	-0.138536	0.103436	0.0765567	0.172891	85.6093		7.30365	-0.316625	0.141086	0.637294	-0.0351406	0.346636	0.638262	69.7183		4.52299	0.150719	0.0199252	-0.169083	0.0191968
									4.11224	0.526091	0.131803	-0.796779	-0.206463	0.54235	0.823094	57.1562		7.18003	0.223817	-0.0132302	-0.121981	0.115185	0.224208	0.167771	77.0437		4.23189	0.232365	0.00250131	-0.192234	0.0680135	0.232378	0.203911	76.5629		7.30707	-0.166587	0.164977	0.394394	-0.203267	0.234454	0.443694	76.4406		4.52865	-0.0322916	-0.111982	0.189775	0.11116
									4.11636	0.325183	0.104778	-0.501573	-0.162111	0.341647	0.52712	70.0228		7.19501	-0.0110437	-0.0724153	-0.00194239	0.118635	0.0732526	0.118651	85.7992		4.23189	-0.204315	0.0842404	0.243529	-0.143027	0.221	0.282423	77.2322		7.34738	-0.380336	0.189449	0.663314	-0.4584	0.424908	0.806297	64.8552		4.55665	0.220965	0.172661	0.0713463	0.114805
									4.12661	-0.116615	-0.0243941	0.220068	0.109336	0.11914	0.245732	83.1576		7.20434	0.41279	0.341821	-0.319729	-0.663737	0.535945	0.736732	57.5919		4.23756	-0.224834	0.0860573	0.330827	-0.013644	0.240741	0.331108	76.0697		7.36054	-0.367819	0.10025	0.556793	-0.0709088	0.381236	0.56129	67.5898		4.56474	0.157024	0.00133092	-0.13317	0.270439
									4.12989	0.416501	0.124954	0.0214346	0.0533242	0.434841	0.057471	64.2248		7.22033	0.012937	-0.15587	-0.146611	0.107576	0.156406	0.181844	81.0016		4.23765	0.0386606	0.105621	-0.162707	-0.118564	0.112474	0.201323	83.542		7.38041	-0.32987	0.196718	0.538183	-0.314195	0.384073	0.623185	67.4138		4.56849	-0.0735046	-0.209094	-0.247096	-0.0104015
									4.13145	0.0082719	0.0205727	0.244104	0.0934653	0.0221734	0.261386	88.7295		7.25303	0.235084	0.0697269	-0.474842	0.149651	0.245206	0.497866	75.806		4.2385	0.042765	0.0873591	-0.129085	-0.136808	0.0972649	0.188094	84.4183		7.40857	0.117876	-0.150712	0.0836817	-0.0679149	0.191334	0.107773	78.9693		4.56948	0.0620651	-0.230783	0.0645497	0.425883
									4.13261	0.0699925	-0.192425	-0.129756	-0.045776	0.204759	0.137594	78.1846		7.25635	0.282183	-0.217889	-0.304153	0.354982	0.356515	0.467463	69.1137		4.24152	-0.0951157	0.102755	0.224161	-0.169272	0.14002	0.280893	81.951		7.41713	-0.419392	-0.309644	0.717684	0.112224	0.521315	0.726405	58.5795		4.59832	0.00617224	-0.0998583	0.0927163	0.0837331
									4.1386	0.25932	0.12655	-0.357243	-0.264003	0.288551	0.444207	73.2287		7.28111	-0.197504	-0.0536408	0.0012681	0.0371794	0.204659	0.0372011	78.1905		4.25511	0.0409929	-0.066583	-0.138536	0.103436	0.0781902	0.172891	85.5155		7.42778	-0.251927	-0.278596	0.515289	-0.200584	0.37561	0.552953	67.938		4.61915	-0.0101064	-0.185757	0.0221871	0.135041
									4.14141	0.0398745	-0.103086	-0.100657	-0.0526519	0.110529	0.113596	83.6542		7.33357	0.234628	0.199043	-0.364532	-0.319684	0.307682	0.484852	72.0804		4.25677	0.0387279	-0.0776172	-0.173739	0.0967978	0.0867426	0.198885	85.0238		7.44109	-0.190723	-0.177849	0.504398	0.28234	0.260779	0.578043	74.8837		4.62141	0.00613379	0.0257304	-0.0572382	-0.0753376
									4.14508	-0.119252	-0.0251052	0.257106	-0.070505	0.121866	0.266598	83.0002		7.34223	-0.0911275	0.0225844	-0.0356394	0.0423008	0.0938844	0.055313	84.6129		4.25859	-0.0319647	-0.00788209	-0.0725463	-0.0513531	0.0329222	0.0888826	88.1134		7.44504	0.0689782	0.17132	-0.203255	-0.247414	0.184685	0.320197	79.3572		4.62735	-0.13019	-0.0956816	0.181069	0.1804
									4.14923	0.134462	0.137574	-0.185454	-0.227644	0.192371	0.293624	78.9088		7.38843	0.0708181	0.0337163	-0.359208	0.254484	0.0784346	0.440219	85.5014		4.26972	-0.0877097	0.0727399	0.131912	-0.00805925	0.113948	0.132158	83.4571		7.45813	-0.243782	0.0117067	0.7129	-0.072924	0.244063	0.71662	75.8736		4.63813	0.12084	-0.173621	-0.191394	0.245395
									4.15769	0.196794	-0.209567	-0.105814	0.0358565	0.287483	0.111725	73.2927		7.41324	0.0737003	-0.155474	0.0302768	0.26141	0.172058	0.263158	80.0925		4.26972	0.0541592	0.000690618	-0.140987	-0.129364	0.0541636	0.191344	86.8951		7.49251	-0.163019	0.0339248	0.138414	-0.0897196	0.166512	0.164948	80.4149		4.65864	0.0100852	-0.32892	0.0791049	0.193862
									4.16136	-0.133182	0.137194	0.301049	-0.185944	0.191206	0.353844	78.9768		7.42184	0.324677	-0.129212	-0.283746	0.129181	0.349444	0.311768	69.5467		4.28907	0.061328	0.111811	-0.134328	-0.130024	0.127526	0.18695	82.6734		7.49554	-0.420698	-0.116807	0.748152	0	0.436613	0.748152	64.112		4.67263	0.0421449	-0.231806	-0.126688	0.308301
									4.1662	0.235961	0.160871	-0.403414	-0.126624	0.285582	0.422819	73.4064		7.4603	0.191402	-0.181837	-0.0588325	0.31905	0.264006	0.324429	74.6921		4.29578	-0.0568434	0.0162344	-0.189128	-0.0933793	0.0591162	0.210925	86.6109		7.50353	-0.0842915	-0.247813	0.237386	0.420347	0.261756	0.482746	74.8257		4.67263	0.15427	0.0128287	-0.0943387	-0.0815574
									4.1662	0.098095	-0.0194868	-0.127937	0.129725	0.100012	0.182198	84.2602		7.48279	-0.0195103	-0.0929959	-0.0120525	0.0376431	0.0950204	0.0395255	84.5475		4.29829	0.0761214	-0.00176483	0.0236761	-0.123515	0.0761418	0.125764	85.6332		7.51662	-0.0707913	-0.134048	0.0885371	0.15301	0.151592	0.176779	81.2808		4.67567	0.0718921	-0.0154331	-0.149945	-0.122529
									4.1708	-0.323727	-0.527049	-0.13514	-0.0794821	0.61853	0.156781	51.7911		7.50371	0.0336106	-0.301263	-0.16843	0.365436	0.303132	0.402383	72.3542		4.30669	0.137897	0.119118	-0.257485	-0.153241	0.182221	0.299635	79.5008		7.52185	-0.243944	0.0544443	0.525363	-0.25896	0.249946	0.585719	75.5257		4.72885	0.0789979	0.0175743	-0.234979	0.00330014
									4.1708	0.00261221	-0.171323	-0.0672088	0.127624	0.171343	0.144239	80.1341		7.53552	-0.271386	-0.0605744	-0.0446329	0.312237	0.278064	0.315411	73.8553		4.30906	0.0295176	-0.0213634	-0.111475	-0.0896785	0.0364374	0.14307	87.9118		7.52706	-0.319451	-0.0101251	0.619668	0.0180701	0.319611	0.619931	71.3606		4.73489	-0.0954335	-0.462118	0.235623	0.605843
									4.17382	0.095486	0.0361438	-0.127843	-0.0562386	0.102098	0.139666	84.14		7.57367	0.282426	0.318935	-0.277812	-0.453051	0.42601	0.531446	64.7854		4.30926	0.126762	-0.0878994	-0.0488628	-0.162208	0.154256	0.169407	81.1263		7.54665	0.0532689	-0.192869	0.0987663	0.224016	0.20009	0.244823	78.4578		4.75452	-0.11834	-0.098077	0.151183	-0.0697437
									4.17555	-0.0422507	0.0751121	0.104269	-0.0308104	0.0861797	0.108725	85.0561		7.6202	0.19604	0.0414213	-0.235311	-0.154257	0.200368	0.281366	78.4415		4.31306	0.0432357	-0.16724	-0.163433	0.261463	0.172739	0.30834	80.0529		7.54717	-0.351799	-0.0506708	0.514001	-0.044761	0.35543	0.515947	69.1802		4.79105	0.00892237	-0.0365051	-0.0997693	0.0417015
									4.18153	-0.0267736	0.0276955	0.126288	-0.0171229	0.0385209	0.127444	87.7924		7.64352	-0.128051	-0.090303	0.182701	0.0883223	0.15669	0.202929	80.9852		4.3214	0.012125	-0.0051856	-0.0512354	0.0113649	0.0131874	0.0524808	89.2444		7.5544	-0.49547	0.0689855	0.661058	-0.220975	0.500249	0.697014	59.9835		4.79668	-0.145623	-0.125926	0.241306	0.061175
									4.18714	0.264728	0.0250107	-0.271482	-0.0260238	0.265907	0.272727	74.5791		7.64853	0.0757794	0.231246	-0.343261	-0.302274	0.243346	0.457382	75.9159		4.32344	0.0228241	0.0406028	-0.130382	-0.0507315	0.0465782	0.139904	87.3303		7.55942	-0.21564	0.0469243	0.587449	-0.0320516	0.220686	0.588323	77.2507		4.80543	0.14692	-0.0653547	-0.229271	0.124011
									4.19185	0.324585	0.39003	0.0679104	-0.0460095	0.507424	0.0820287	59.5076		7.66088	0.0139499	-0.022388	0.160537	0.00407543	0.0263785	0.160588	88.4885		4.3274	0.0363224	0.0833455	-0.098168	-0.180597	0.0909164	0.205554	84.7837		7.56231	0.216356	0.0718445	-0.637055	-0.126531	0.227973	0.6495	76.8222		4.81	-0.0282566	-0.00399994	0.0355164	0.0120003
									4.19344	-0.0252514	0.25164	0.204326	-0.358548	0.252904	0.412681	75.3506		7.66799	-0.361214	0.42144	-0.0798707	-0.662859	0.555056	0.667654	56.2854		4.33	-0.1953	0.042769	0.287001	-0.159531	0.199928	0.328359	78.4673		7.56608	-0.262329	0.340065	0.618794	-0.257859	0.429489	0.670371	64.5649		4.85896	-0.110201	-0.294853	0.265592	0.376514
									4.19948	0.353392	0.0654006	-0.518585	-0.0385434	0.359393	0.520015	68.9371		7.67002	-0.0236726	-0.125183	-0.0977174	0.292748	0.127402	0.308626	82.6805		4.33668	0.0770493	-0.000548526	-0.15549	0.0360927	0.0770512	0.159624	85.5809		7.57933	-0.513574	-0.0515554	0.719285	-0.0408909	0.516155	0.720446	58.9253		4.87862	0.170135	-0.205418	-0.192018	0.225534
									4.20857	-0.158151	0.00100996	-0.0209191	-0.0329866	0.158154	0.0390605	80.9002		7.72037	0.0981268	0.0997979	-0.173647	-0.113979	0.139959	0.207712	81.9545		4.33941	0.12763	-0.00895624	-0.0658367	0.0928126	0.127944	0.113792	82.6492		7.58227	-0.37188	0.115127	0.403777	0.0272177	0.389293	0.404693	67.0895		4.8868	-0.0365023	-0.280975	-0.0385872	0.0896969
									4.20861	-0.0225139	0.118901	0.168329	-0.0221105	0.121014	0.169775	83.0494		7.73672	0.0481613	0.153554	-0.0282826	-0.129981	0.16093	0.133023	80.7391		4.34	0.0322577	0.0215463	-0.183756	0.00241476	0.0387918	0.183772	87.7768		7.58291	-0.634502	-0.0447337	0.716246	0.0379205	0.636077	0.717249	50.5001		4.89074	0.0322265	0.130555	-0.0903263	-0.140596
									4.21029	0.0289324	0.117396	0.0453085	-0.138088	0.120908	0.145331	83.0555		7.75039	-0.0161206	0.254299	0.0602031	-0.270996	0.254809	0.277602	75.2377		4.34245	-0.0415388	0.0100154	0.0176592	-0.10693	0.0427292	0.108378	87.5511		7.58837	-0.437817	-0.0502678	0.686483	0.0409257	0.440693	0.687701	63.8519		4.91346	0.226077	-0.22263	-0.427223	0.260497
									4.2282	-0.00900213	-0.112496	-0.0265322	0.348288	0.112855	0.349297	83.5201		7.81154	-0.0572193	0.0793833	0.0148891	-0.167004	0.0978558	0.167667	84.3843		4.35	-0.142631	-0.014841	0.316988	0.120029	0.143401	0.338952	81.7553		7.58995	-0.0756371	0.077392	0.0238977	-0.129399	0.108215	0.131587	83.7876		4.91498	-0.0608659	-0.0396919	0.049649	0.0693298
									4.23255	0.269944	0.149005	-0.470016	-0.266146	0.308338	0.540138	72.0409		7.82163	0.12907	0.0084236	-0.177645	-0.10275	0.129344	0.20522	82.5683		4.35165	0.193437	0.0337689	-0.144756	0.120356	0.196362	0.188255	78.6757		7.61574	-0.411435	-0.15884	0.634728	0.317866	0.441032	0.709872	63.8303		4.93861	-0.010658	-0.297288	0.0420291	0.446574
									4.24067	0.141804	0.036889	-0.0214633	-0.0512201	0.146523	0.0555353	81.5745		7.85962	-0.0613091	0.0405935	0.190567	-0.065491	0.0735298	0.201506	85.7832		4.35362	-0.22628	0.0855275	0.330827	-0.013644	0.241904	0.331108	76.0011		7.63067	-0.118419	-0.500591	0.447214	0	0.514407	0.447214	59.0422		4.96641	-0.0546387	-0.387724	0.0846238	0.576618
									4.24152	0.234254	0.130699	-0.099352	-0.289732	0.268248	0.306293	74.44		7.92511	0.0601946	0.142622	0.0131838	-0.205886	0.154804	0.206308	81.0946		4.35362	0.0258704	0.0748998	0.0383767	-0.0784591	0.0792418	0.0873419	85.455		7.64879	-0.258619	0.0531904	0.49799	-0.103627	0.264032	0.508657	74.6905		4.96772	0.144983	-0.277905	-0.161534	0.438316
									4.24859	-0.132575	0.111044	0.299213	-0.134791	0.172936	0.328172	80.0414		7.92912	-0.00620082	-0.139729	-0.0917225	0.239661	0.139867	0.256613	81.9599		4.35662	0.00553189	0.0214029	-0.115993	-0.0345305	0.0221062	0.121023	88.7333		7.65888	-0.527043	0.0998147	0.726925	-0.0749707	0.536411	0.730781	57.5603		4.96849	-0.105298	-0.309603	0.176637	0.607105
									4.25122	0.18376	-0.0921565	-0.231932	-0.117994	0.205574	0.260221	78.1369		8.03457	-0.017414	-0.251243	-0.0641959	0.0247124	0.251845	0.0687882	75.4133		4.36652	0.111305	0.11403	-0.228791	-0.0091711	0.159348	0.228974	80.831		7.67873	-0.0590194	-0.324643	0.518898	0	0.329964	0.518898	70.7334		5.01086	-0.0993552	-0.199966	0.0723317	0.049144
									4.25281	0.267751	0.0280129	-0.271482	-0.0260238	0.269212	0.272727	74.3826		8.07727	0.107572	0.0747825	-0.289445	-0.167299	0.131012	0.334316	82.4719		4.36973	0.160572	-0.0213797	-0.0959187	-0.195336	0.161989	0.217615	80.6776		7.68054	-0.378732	-0.00285553	0.503902	-0.020346	0.378743	0.504312	67.7441		5.02204	-0.0469407	-0.0113594	0.129743	-0.118557
									4.25399	0.327057	0.249878	-0.452953	-0.254049	0.411589	0.519334	65.6953		8.09703	0.114991	0.310257	-0.445572	0.033744	0.330881	0.446848	70.6777		4.37342	0.639451	-0.136643	-0.151094	-0.0619754	0.653888	0.163311	49.1646		7.69762	-0.466411	0.168109	0.727849	-0.102845	0.495782	0.735079	60.2786		5.06852	-0.109199	-0.422457	0.140231	0.585797
									4.2548	-0.145813	-0.186693	0.326569	0.160911	0.236888	0.36406	76.2971		8.10749	-0.0571871	-0.302569	0.0192665	0.311568	0.307926	0.312163	72.0657		4.38908	0.0633675	-0.0255138	-0.0446505	-0.00300638	0.068311	0.0447516	86.083		7.7018	-0.0314786	0.203734	0.540441	-0.28888	0.206152	0.612804	78.1031		5.06878	-0.169132	-0.208675	0.235637	0.348643
									4.25962	0.00670134	-0.0860102	0.194918	0.00389965	0.0862709	0.194957	85.0509		8.11387	0.163141	-0.170369	-0.322833	0.312914	0.235882	0.449595	76.3564		4.39509	0.0366488	-0.133644	-0.0408697	-0.0639186	0.138578	0.0758678	82.0344		7.7118	-0.334973	-0.0799794	0.610961	0.230457	0.344389	0.65298	69.8555		5.08	0.017043	0.109314	0.302475	0.104798
									4.26644	-0.0342675	0.224291	0.314715	-0.176126	0.226893	0.360647	76.8858		8.12035	-0.0397488	-0.21585	0.0749267	0.323601	0.21948	0.332162	77.3215		4.40872	-0.0280748	-0.0171988	0.100999	0.0263052	0.0329241	0.104368	88.1132		7.72487	-0.229698	0.551531	0.54396	-0.611977	0.59745	0.818784	53.3125		5.09031	-0.0292974	-0.106553	0.0765296	0.104869
									4.28795	-0.139746	0.163009	0.125142	-0.119608	0.214711	0.173108	77.6014		8.12151	0.306329	-0.167398	-0.501213	0.336344	0.349084	0.603607	69.5687		4.41245	-0.0518884	-0.0949481	-0.156426	-0.0987943	0.108201	0.185012	83.7884		7.73046	0.0431657	-0.166744	0.0098612	0.0108815	0.172241	0.014685	80.0819		5.10486	0.143365	-0.166527	-0.269815	0.220668
									4.28907	-0.0875115	0.169129	0.129148	-0.0775673	0.190428	0.150652	79.0222		8.18028	0.301106	-0.225353	-0.273133	0.234647	0.376097	0.360085	67.9079		4.41275	-0.00364066	-0.0327582	-0.0257244	0.051465	0.0329599	0.057536	88.1112		7.73181	-0.331803	0.157738	0.369962	-0.17017	0.367389	0.407222	68.4453		5.11292	-0.0271759	-0.0346818	0.128079	0.0380156
									4.29325	-0.188578	0.00897142	0.319255	0.0772903	0.188792	0.328478	79.1177		8.18378	0.33687	-0.0643548	-0.469456	0.0673179	0.342962	0.474258	69.9425		4.4131	-0.0733298	0.152541	0.167099	-0.0388372	0.169252	0.171553	80.2557		7.75185	0.0402716	0.0117727	-0.107341	0.00351385	0.0419571	0.107398	87.5953		5.11316	0.193881	-0.268909	-0.219461	0.367628
									4.29553	0.147122	-0.127713	-0.165079	0.0962813	0.194822	0.191105	78.7657		8.18822	-0.0365152	0.00425293	0.0574784	0.199675	0.036762	0.207783	87.8932		4.41348	0.0531285	0.103884	-0.166899	0.00688863	0.116681	0.167041	83.2994		7.77005	-0.470319	0.0776987	0.836897	0.013219	0.476694	0.837001	61.5303		5.13178	-0.123318	-0.0431647	0.181249	0.391593
									4.32223	-0.00464804	0.079065	0.0850528	-0.288992	0.0792015	0.301248	85.4573		8.22212	-0.00985448	0.172224	-0.0783076	0.270796	0.172506	0.281891	80.0665		4.41565	-0.0887392	0.0742665	0.131912	-0.00805925	0.115716	0.132158	83.3551		7.78499	-0.486513	0.452866	0.40297	-0.606856	0.664668	0.728463	48.3432		5.13618	0.170454	-0.0590254	-0.238736	0.104645
									4.32861	-0.112556	-0.0918176	0.245976	0.100893	0.145256	0.265864	81.6479		8.23506	0.189231	0.066257	-0.311804	-0.155883	0.200495	0.348599	78.4341		4.42268	-0.300616	-0.00896978	0.358362	-0.187444	0.30075	0.404424	72.4973		7.78964	-0.296015	0.105591	0.406857	-0.0876925	0.314284	0.4162	71.6824		5.15191	0.0609723	-0.0965546	-0.245641	0.145461
									4.33	-0.0353393	-0.171869	-0.0965664	-0.0421793	0.175465	0.105376	79.8943		8.24108	0.354946	-0.0447595	-0.589363	0.152669	0.357757	0.608816	69.0375		4.42398	0.125233	0.00977515	-0.167048	-0.0465177	0.125614	0.173404	82.7838		7.80941	-0.329279	0.391276	0.552785	-0.6467	0.511391	0.85076	59.2435		5.15417	-0.132713	-0.229349	0.24184	0.30623
									4.33447	0.315023	0.15273	-0.486811	-0.246074	0.350094	0.54547	69.5069		8.24823	0.196148	0.356907	-0.225486	-0.612408	0.407255	0.6526	65.9675		4.42675	0.114084	0.0613384	-0.162909	-0.0585378	0.129528	0.173107	82.5577		7.81307	-0.0989377	-0.00243775	-0.123019	0.0297549	0.0989677	0.126566	84.3203		5.17571	-0.0435728	-0.0349463	0.0800926	0.01585
									4.34	-0.34524	-0.0794113	0.256396	0.056113	0.354256	0.262465	69.2522		8.31517	0.150487	0.129616	-0.268576	-0.210305	0.198612	0.341118	78.5442		4.42827	-0.188198	0.0712634	0.259249	-0.0950927	0.201238	0.276139	78.3906		7.83158	-0.283419	0.326552	0.38519	-0.3429	0.432391	0.515705	64.3806		5.1914	-0.0983397	-0.355915	0.0478462	0.61486
									4.34798	0.272739	0.0325117	-0.271482	-0.0260238	0.27467	0.272727	74.0576		8.33534	-0.0924486	0.347736	0.000183523	-0.690366	0.359815	0.690366	68.9112		4.44059	0.123471	0.0188322	-0.183639	0.0645343	0.124899	0.194649	82.8251		7.83261	-0.471994	-0.11013	0.803737	0.0449682	0.484672	0.804994	61.009		5.2212	0.123457	0.0958645	-0.13873	-0.128586
									4.34853	0.0977559	-0.0756137	-0.209193	-0.173434	0.123587	0.271737	82.9009		8.34446	0.062571	0.166363	-0.0208177	-0.106863	0.17774	0.108872	79.7618		4.44496	-0.0313334	0.0408704	-0.102372	0.0836147	0.0514992	0.13218	87.048		7.83742	-0.498992	0.184956	0.756982	-0.307371	0.532167	0.817006	57.848		5.23705	0.13467	-0.215251	-0.196359	0.341738
									4.35362	-0.128718	0.138434	0.213497	-0.307557	0.18903	0.374396	79.1038		8.35259	-0.0580539	-0.0634855	-0.0718736	0.246711	0.0860271	0.256967	85.0649		4.45063	0.0925363	0.0876649	-0.133671	-0.137949	0.127468	0.192088	82.6767		7.86516	-0.340625	0.0349708	0.488078	0	0.342415	0.488078	69.9759		5.2525	-0.017026	-0.117598	0.0570172	0.137955
									4.35579	-0.547118	-0.0688762	-0.0598095	-0.10546	0.551436	0.121239	56.5344		8.37516	0.195973	-0.163228	-0.264252	0.293545	0.255047	0.394966	75.2237		4.46659	0.0216145	0.0833928	-0.122007	-0.0659295	0.0861484	0.138681	85.0579		7.87273	-0.473482	0.0612254	0.548988	-0.14842	0.477424	0.568697	61.4827		5.26251	0.11418	-0.0398213	-0.0691253	0.0255606
									4.35656	-0.288945	0.185311	-0.156204	-0.0950822	0.343263	0.182867	69.9242		8.428	-0.168398	-0.0810665	0.0502444	0.116904	0.186895	0.127244	79.2284		4.47286	-0.00390274	0.0359621	0.00377813	-0.120672	0.0361732	0.120731	87.927		7.88818	-0.482237	0.0331684	0.695237	0.0582932	0.483376	0.697676	61.0939		5.29242	0.156092	-0.0761423	-0.22185	0.203659
									4.36147	0.156296	-0.0229848	-0.0551402	-0.0463909	0.157977	0.0720594	80.9105		8.47178	-0.0324108	0.530286	-0.00452012	-0.823175	0.531275	0.823187	57.9083		4.49284	-0.127391	-0.11126	0.334266	0.181829	0.169137	0.38052	80.2624		7.90661	-0.453304	0.0415718	0.715977	-0.159858	0.455206	0.733606	62.9218		5.29739	-0.0896941	-0.170873	-0.0534381	0.173266
									4.36615	0.23971	0.0894861	-0.114591	-0.0825424	0.255869	0.141224	75.1749		8.50959	0.332812	-0.292384	-0.285769	0.313017	0.443004	0.423844	63.7043		4.49858	-0.21399	0.0210839	0.209714	-0.123944	0.215026	0.243603	77.5829		7.91346	-0.4966	-0.0198899	0.510268	-0.249699	0.496998	0.568087	60.1984		5.30986	-0.0689051	-0.265229	-0.0453177	0.494719
									4.36652	-0.141928	-0.0340349	-0.0780136	0.0224225	0.145952	0.081172	81.6076		8.54562	0.0704614	0.268507	-0.191499	-0.514535	0.277598	0.549015	73.8831		4.50521	-0.0547031	0.0371054	-0.00310093	-0.114867	0.0661002	0.114909	86.21		7.9381	-0.190172	0.232111	0.401446	0.0407259	0.300068	0.403506	72.5383		5.36246	-0.0730547	-0.184165	0.187197	0.289508
									4.36807	0.114472	0.0176815	-0.205987	-0.0252151	0.11583	0.207525	83.3485		8.54787	-0.104198	0.377858	-0.161789	-0.453033	0.391962	0.481055	66.9234		4.5076	0.038488	-0.064587	-0.138536	0.103436	0.0751851	0.172891	85.6881		7.93932	-0.0959271	0.133885	0.117931	-0.0404828	0.164704	0.124686	80.52		5.36509	-0.0649494	-0.128084	0.132516	0.158413
									4.37593	0.219695	-0.0734628	-0.32873	0.00770184	0.231652	0.32882	76.6057		8.55861	0.0775234	-0.168797	-0.134191	0.305553	0.185748	0.333721	79.2953		4.52354	0.126414	-0.00503073	-0.133692	-0.0889837	0.126514	0.160597	82.7318		7.96257	-0.122335	-0.100234	0.421669	0.282538	0.158154	0.507575	80.9003		5.38959	-0.0482443	-0.24095	0.0998443	0.453694
									4.3764	0.0738609	0.0130364	-0.00836019	-0.0310089	0.0750026	0.0321161	85.6986		8.57595	0.259249	-0.093449	-0.267701	0.0416108	0.275577	0.270916	74.0036		4.52354	-0.000173047	-0.0204879	-0.0206551	0.0988387	0.0204886	0.100974	88.826		7.96526	-0.367836	0.250905	0.570627	-0.164456	0.445261	0.593853	63.56		5.39674	-0.0808653	-0.261847	0.127281	0.319239
									4.38839	-0.11158	0.327189	0.101565	-0.54504	0.345692	0.554422	69.776		8.61614	0.226748	-0.0216801	-0.233204	0.140045	0.227782	0.272024	76.8335		4.53683	-0.0779397	0.114987	0.377171	-0.168601	0.138912	0.41314	82.0151		7.97801	-0.0525778	0.0368391	-0.0313443	0.0156721	0.0641993	0.035044	86.3191		5.41026	-0.0797742	-0.11435	0.0725228	0.0916641
									4.392	0.259268	0.0175137	-0.271482	-0.0260238	0.259859	0.272727	74.9383		8.67044	0.00534545	0.0735503	-0.0735661	-0.208384	0.0737443	0.220988	85.7709		4.55408	0.0198257	0.0691528	-0.0824117	-0.159469	0.0719386	0.179505	85.8747		7.98735	-0.376164	0.127033	0.4515	-0.0901109	0.397034	0.460404	66.6071		5.41541	0.00556325	0.146966	-0.0549616	-0.307575
									4.39641	-0.148687	-0.0531273	0.292029	0.072059	0.157894	0.300788	80.9153		8.67632	0.439905	0.0868573	-0.379972	-0.172154	0.448398	0.417152	63.359		4.55852	-0.00493679	0.0647652	-0.183307	-0.0381639	0.064953	0.187237	86.2758		7.98863	-0.200201	0.0830179	0.249127	-0.195678	0.216731	0.316787	77.4829		5.4167	0.00951091	0.0966001	-0.295095	0.243367
									4.39782	0.103845	0.07122	-0.318249	-0.216336	0.125921	0.384817	82.766		8.71225	0.239809	-0.16685	-0.365345	0.143727	0.292142	0.3926	73.0137		4.56039	0.0379895	-0.0630856	-0.138536	0.103436	0.073641	0.172891	85.7769		8.00673	-0.586564	0.00485609	0.802962	-0.00726373	0.586585	0.802995	54.085		5.41868	-0.00720192	-0.0681384	-0.0406176	0.0410739
									4.40872	-0.190815	0.280583	0.111661	-0.226272	0.339318	0.252324	70.1647		8.74164	0.0572321	0.120387	0.00378692	-0.135247	0.133299	0.1353	82.3397		4.56859	0.033136	0.0316617	-0.163687	-0.0217647	0.0458308	0.165128	87.3732		8.01171	-0.457343	0.161694	0.68287	-0.248251	0.485085	0.726594	60.9819		5.44861	0.157726	-0.198314	-0.300438	0.247581
									4.42783	0.301442	-0.0181613	-0.392582	0.0531237	0.301988	0.39616	72.4229		8.75721	0.209281	0.0635995	-0.283699	-0.00763287	0.218731	0.283801	77.3655		4.57193	0.141214	0.101504	-0.305331	-0.066064	0.17391	0.312396	79.9848		8.01886	-0.211956	0.0380785	0.435662	0.0442236	0.21535	0.437901	77.564		5.47482	-0.121941	-0.0807203	-0.128833	0.0863328
									4.43054	0.208697	-0.0175144	-0.0467586	-0.152948	0.209431	0.159936	77.911		8.78552	-0.00522015	-0.0964625	-0.02973	0.270779	0.0966037	0.272406	84.4564		4.57193	0.0604724	-0.0150021	-0.100548	-0.0520942	0.0623055	0.113242	86.4278		8.02028	0.086753	0.0706696	-0.0137827	0.0490646	0.111894	0.0509637	83.5755		5.4964	0.0777209	-0.152482	-0.135999	0.202095
									4.43301	0.169282	-0.116958	-0.0656516	0.0965955	0.205756	0.116794	78.1263		8.81528	0.25477	-0.0256203	-0.440441	0.037225	0.256055	0.442011	75.1639		4.57525	0.131905	-0.06863	-0.160847	0.149759	0.148691	0.219772	81.4489		8.02039	-0.117253	0.0195006	0.111499	-2.37503e-15	0.118863	0.111499	83.1735		5.51468	0.168058	-0.128475	-0.27374	0.261841
									4.43477	-0.183083	0.228441	0.199888	-0.303287	0.292754	0.363233	72.9771		8.91065	0.266768	0.287933	-0.378461	-0.569088	0.392519	0.683442	66.8887		4.57961	0.112862	-0.0162316	-0.182251	0.175964	0.114024	0.253335	83.4527		8.02288	0.0598329	0.172277	0.359152	-0.133407	0.182371	0.383128	79.4921		5.51579	0.0389744	-0.243197	-0.160375	0.224811
									4.43838	0.00942463	0.0428601	0.0361741	-0.0386141	0.0438841	0.0529113	87.4848		8.92244	0.0591015	-0.337086	0.240304	0.584243	0.342228	0.631733	69.9874		4.58	0.0519884	0.0786342	-0.116641	-0.12976	0.0942663	0.174479	84.5909		8.02443	-0.112512	0.025239	-0.0627273	0.0313636	0.115308	0.0701312	83.3786		5.51818	0.0775022	0.00170648	-0.0924983	0.420906
									4.44059	-0.17301	0.0757527	0.134864	-0.285934	0.188868	0.316144	79.1133		8.93547	0.279898	-0.116523	-0.420615	0.223807	0.303184	0.476452	72.351		4.58154	-0.0752371	0.0957908	0.0167972	-0.17072	0.121805	0.171544	83.0037		8.03351	-0.400646	0.158138	0.691164	-0.275148	0.430726	0.743918	64.4864		5.53841	-0.0431325	-0.0182645	0.0178995	-0.0706258
									4.44253	0.471905	0.162478	-0.733552	-0.220242	0.499092	0.765901	60.06		8.99329	0.11967	-0.256056	-0.088885	0.435582	0.28264	0.444558	73.5822		4.58628	0.0451709	0.104228	-0.0790328	-0.175744	0.113596	0.192697	83.4774		8.03413	-0.119724	-0.043749	0.239423	0.00275803	0.127467	0.239439	82.6768		5.55102	0.0386295	-0.0933883	-0.169309	0.271064
									4.44253	-0.311068	0.28218	0.443996	-0.351067	0.419987	0.566021	65.1662		9.01753	-0.130792	0.650625	-0.24723	-0.0908582	0.663641	0.263397	48.4219		4.59843	-0.0892401	0.0737643	0.131912	-0.00805925	0.11578	0.132158	83.3514		8.03455	-0.22995	-0.278559	0.537539	1.18333e-05	0.361209	0.537539	68.8255		5.57771	0.105857	-0.11211	-0.170638	0.352725
									4.44496	-0.134106	0.032891	0.121049	-0.00374212	0.13808	0.121107	82.0632		9.07263	0.143599	-0.306202	-0.105586	0.3621	0.338202	0.37718	70.2327		4.5993	0.110565	-0.028848	-0.193251	0.192684	0.114267	0.272898	83.4387		8.03519	-0.427505	0.0562405	0.711997	-0.0246385	0.431189	0.712424	64.457		5.59761	-0.00377143	0.184133	-0.177622	-0.0802168
									4.45174	-0.135143	0.11449	0.196456	-0.160275	0.17712	0.253541	79.7979		9.15352	0.242505	-0.302143	-0.244788	0.281011	0.387426	0.372678	67.2055		4.60439	0.0475522	0.0114714	-0.100962	-0.0239083	0.0489163	0.103754	87.1962		8.04357	-0.0542237	0.291124	0.48056	-0.314795	0.296131	0.574486	72.7746		5.61609	0.1105	-0.0729766	-0.20274	0.126121
									4.45246	0.104515	0.00537358	-0.00186191	0.0143129	0.104653	0.0144335	83.9928		9.17471	-0.0174827	-0.216961	0.00802103	0.437203	0.217664	0.437277	77.4281		4.61347	-0.0272268	0.112499	-0.0145918	-0.0998096	0.115746	0.100871	83.3533		8.0476	-0.323519	0.291881	0.668207	-0.521694	0.435728	0.847741	64.1683		5.61785	-0.188015	-0.333352	0.281558	0.481456
									4.47088	-0.0900542	0.171699	0.129148	-0.0775673	0.193882	0.150652	78.8206		9.24246	0.168097	-0.153317	-0.195919	0.260558	0.227514	0.325998	76.8493		4.61893	-0.40862	-0.264371	0.242001	-0.192464	0.486685	0.309204	60.8771		8.06189	-0.527208	-0.129586	0.709602	0.177352	0.5429	0.731429	57.1187		5.6294	-0.127654	-0.087537	0.10551	0.164526
									4.47322	-0.0536421	-0.0402877	0.0798706	-0.0447353	0.0670863	0.0915454	86.1533		9.24312	-0.00687548	-0.126114	0.0326819	0.0299602	0.126301	0.0443364	82.7441		4.61893	0.106332	0.0709756	-0.15231	-0.099715	0.127844	0.182048	82.655		8.10028	-0.53246	0.216212	0.758438	-0.175144	0.574684	0.778398	54.9225		5.6541	0.0639881	-0.0218273	-0.133562	-0.0114866
									4.47397	-0.0109267	0.107191	0.140666	-0.131541	0.107747	0.192588	83.8146		9.24788	-0.103508	-0.0246533	0.0588796	0.19256	0.106403	0.20136	83.892		4.62516	0.119561	-0.00679909	-0.114053	0.0295943	0.119754	0.11783	83.1221		8.10593	-0.475802	-0.0430629	0.447214	0	0.477747	0.447214	61.4616		5.65562	0.203745	-0.0390002	-0.238113	0.0549282
									4.47447	-0.166071	-0.00204401	-0.0209191	-0.0329866	0.166083	0.0390605	80.4398		9.40582	-0.076271	-0.0241382	-0.00491485	0.275549	0.0799995	0.275593	85.4115		4.63625	0.11395	-0.0530764	-0.188154	0.0828054	0.125705	0.205569	82.7786		8.12019	-0.422731	0.164832	0.646123	-0.0452748	0.45373	0.647707	63.0167		5.65871	0.0777569	0.040223	-0.201255	-0.0257951
									4.48046	-0.157738	0.147814	0.13888	-0.0920684	0.216172	0.166626	77.5157		9.41182	0.443635	-0.0913318	-0.444618	0.325382	0.452939	0.550962	63.0676		4.6376	0.131709	0.0152934	-0.0518027	0.0997169	0.132593	0.11237	82.3805		8.12364	-0.429202	0.0666353	0.759897	-0.181995	0.434344	0.781387	64.2565		5.66345	-0.0228282	-0.277305	0.0255775	0.332652
									4.48206	-0.180772	-0.145664	0.294267	0.0756877	0.232157	0.303845	76.5759		9.43813	0.0102717	-0.278659	-0.0303274	0.412457	0.278848	0.413571	73.8085		4.6401	0.115431	-0.0131882	-0.182251	0.175964	0.116182	0.253335	83.3282		8.12944	-0.443489	0.202704	0.505045	-0.346041	0.487618	0.612221	60.8159		5.70362	0.156541	0.151215	-0.276177	-0.243658
									4.48589	0.0182912	-0.118345	0.0158242	-0.0259405	0.11975	0.0303861	83.1223		9.46235	-0.15357	0.071624	0.173058	-0.0812102	0.169451	0.191166	80.2441		4.64414	-0.224576	0.101577	0.322989	-0.0377235	0.246479	0.325185	75.7307		8.16085	-0.223231	0.0980685	0.223661	0.0872899	0.243823	0.240091	75.8877		5.7165	0.133512	0.146494	0.0658026	0.183767
									4.48947	-0.157288	0.35414	-0.0957365	-0.220309	0.387498	0.240211	67.2011		9.46315	0.258909	0.38825	-0.134205	-0.796113	0.46666	0.807346	62.1823		4.65485	0.0297959	0.100167	-0.127302	-0.113359	0.104505	0.170458	84.0014		8.17721	-0.175695	0.1807	0.602666	-0.197574	0.252034	0.634225	75.4021		5.73135	-0.0841577	-0.166343	0.0887415	0.297575
									4.48999	0.143728	0.0836938	-0.152865	-0.0180428	0.16632	0.153926	80.4261		9.47733	0.0943156	0.357461	-0.1843	-0.637976	0.369694	0.664063	68.3033		4.66034	-0.0400447	0.0498498	0.0200629	-0.0556666	0.063942	0.0591717	86.3339		8.18379	-0.584522	0.392787	0.729765	0.00951503	0.704235	0.729827	45.2322		5.73141	0.0398397	0.0818498	-0.111462	-0.0832541
									4.49871	0.27931	0.0420222	-0.271482	-0.0260238	0.282453	0.272727	73.5933		9.54759	0.235406	0.131701	-0.365482	0.0148168	0.269743	0.365782	74.351		4.67337	-0.0174074	0.0257315	-0.0362956	-0.0852998	0.0310665	0.0927007	88.2197		8.18606	-0.478236	0.141363	0.742398	-0.052151	0.498692	0.744227	60.0865		5.77835	-0.0110823	-0.286804	0.103073	0.556366
									4.50138	0.0337997	-0.106945	-0.17394	-0.0653626	0.112159	0.185815	83.5602		9.58155	0.0482155	0.163365	-0.328053	0.0648803	0.170331	0.334407	80.1929		4.67384	-0.0402804	0.102945	0.209313	-0.0607014	0.110545	0.217938	83.6533		8.18998	-0.0241306	0.125998	0.110693	-0.249103	0.128288	0.27259	82.6293		5.78033	-0.121231	-0.173437	0.199278	0.588414
									4.50521	-0.120412	0.0075105	0.301985	-0.123657	0.120646	0.326322	83.0706		9.60016	0.0190955	-0.206755	-0.0436997	0.35919	0.207635	0.361839	78.0162		4.67462	-0.170956	0.0994682	0.295851	-0.179573	0.197788	0.346085	78.5924		8.22724	-0.364257	0.0477835	0.604069	-0.242605	0.367378	0.650966	68.446		5.79153	-0.105581	-0.225794	0.0881432	0.223547
									4.50919	-0.199215	0.0506722	0.287573	-0.082872	0.205558	0.299276	78.1378		9.6133	0.161928	0.353516	-0.136509	-0.433093	0.388837	0.454097	67.1178		4.67462	-0.179794	-0.000630398	0.297851	-0.127759	0.179795	0.324096	79.6422		8.232	-0.581556	-0.099613	0.773063	0.115195	0.590025	0.781599	53.8412		5.79178	0.0301551	-0.122635	-0.133736	0.211934
									4.50919	-0.0805171	0.137335	0.221629	-0.313157	0.159198	0.383649	80.8397		9.73055	0.235966	-0.0478973	-0.132288	0.179446	0.240778	0.222937	76.0675		4.68052	0.0135391	0.0399536	-0.112863	-0.120271	0.0421853	0.164933	87.5822		8.23547	-0.300363	-0.0975141	0.653467	0.102036	0.315796	0.661385	71.5911		5.7961	-0.0749826	-0.250339	0.0874691	0.587636
									4.51248	0.229388	0.0626168	-0.389105	-0.0384127	0.237781	0.390997	76.2444		9.82467	-0.0096258	-0.215626	-0.0888429	0.225134	0.21584	0.242029	77.5352		4.68163	-0.226021	0.101044	0.322989	-0.0377235	0.247579	0.325185	75.6657		8.23724	-0.0714691	0.396216	0.287466	-0.39118	0.40261	0.485447	66.2585		5.80524	-0.00346438	-0.335771	-0.01315	0.473913
									4.51668	0.203258	0.0704857	-0.0383214	0.135951	0.215132	0.141248	77.5767		9.86247	0.253961	-0.237753	-0.424119	0.266266	0.347883	0.500774	69.6421		4.6877	0.0688475	0.0819146	-0.132115	0.0550503	0.107005	0.143126	83.8573		8.24575	-0.19613	-0.284222	0.365579	0.0587181	0.345325	0.370264	69.7984		5.82317	-0.131392	-0.331881	0.173155	0.475596
									4.52205	0.0951031	-0.314817	-0.109522	0.188061	0.328868	0.217628	70.7999		9.86473	-0.166511	0.518593	-0.0138248	-0.813115	0.54467	0.813233	56.9979		4.68773	0.114587	-0.0278182	-0.193251	0.192684	0.117916	0.272898	83.2282		8.25572	-0.258486	-0.101514	0.519128	0.376631	0.277705	0.641362	73.8767		5.82911	-0.15043	-0.256672	0.213685	0.39622
									4.52841	0.496139	0.161113	-0.554484	-0.203994	0.521643	0.590818	58.5575		9.89935	0.0627634	-0.0299586	-0.152682	0.174036	0.0695468	0.231517	86.012		4.69051	0.0385339	-0.052034	-0.162461	0.0352483	0.0647487	0.166241	86.2876		8.26277	-0.332119	0.0402716	0.518194	0.018281	0.334552	0.518516	70.4547		5.86041	-0.0510314	0.263957	-0.135254	-0.0425861
									4.53018	0.19363	0.0531434	-0.392154	-0.110788	0.20079	0.407503	78.4168		9.9988	-0.0425172	-0.0978022	-0.106093	0.362111	0.106644	0.377333	83.8781		4.69898	0.012505	-0.00362075	-0.0967691	-0.106828	0.0130187	0.144141	89.2541		8.27233	-0.146617	0.0838388	0.338495	0.00217579	0.168895	0.338502	80.2764		5.93603	0.0817611	0.0456347	-0.190525	-0.0347127
									4.53683	0.320873	-0.0222983	-0.383779	-0.0666791	0.321647	0.389528	71.2375		10.0348	0.0115559	-0.0963681	-0.256682	0.33281	0.0970585	0.420295	84.4302		4.70166	-0.0843976	-0.00630284	0.195237	-0.0675107	0.0846327	0.20658	85.1451		8.2766	0.0235523	0.383368	-0.0206248	-0.511926	0.384091	0.512341	67.4127		6.04938	0.0622637	-0.0266691	0.0351494	0.308907
									4.54666	-0.134222	0.040638	0.0185854	-0.0247132	0.140239	0.0309218	81.9383		10.1119	0.183501	-0.0436014	-0.149425	0.0860658	0.18861	0.172439	79.1283		4.70306	0.351648	-0.0747303	-0.058735	-0.125222	0.359501	0.138312	68.9305		8.28703	-0.196403	0.363916	0.485451	-0.661411	0.413532	0.820444	65.5731		6.06171	0.0505691	-0.151976	-0.0367849	0.23089
									4.55606	-0.0287838	-0.000298264	0.082207	-0.0994072	0.0287854	0.128995	88.3505		10.128	0.476817	-0.26603	-0.198392	0.00840644	0.546009	0.19857	56.9064		4.70952	0.119611	0.082778	-0.282312	-0.15085	0.145461	0.320087	81.636		8.30247	-0.459291	0.263515	0.718993	-0.393809	0.529517	0.819778	58.0272		6.15168	-0.185821	-0.0784908	0.180974	-0.0615673
									4.55633	0.0899898	0.0341453	-0.127843	-0.0562386	0.09625	0.139666	84.4767		10.1415	0.165445	-0.158466	-0.259202	0.185316	0.229093	0.318634	76.7563		4.71529	0.0860442	0.0855998	-0.137463	-0.150577	0.121371	0.203886	83.0288		8.30378	-0.101909	0.234195	0.0656633	-0.229035	0.255407	0.238261	75.2023		6.15739	0.346772	-0.0129118	-0.62808	-0.00853413
									4.55852	-0.0204006	-0.0783995	-0.0693543	0.0742013	0.0810102	0.101567	85.3534		10.1592	0.0234901	-0.110603	0.0397441	0.271795	0.11307	0.274686	83.5077		4.72153	-0.184502	0.0175715	0.205639	0.0208919	0.185337	0.206698	79.3192		8.30569	-0.36632	0.0876717	0.751265	-0.217757	0.376665	0.782187	67.8727		6.18278	-0.118943	-0.0901585	-0.0869664	0.30809
									4.57577	-0.21485	0.0667385	0.382734	-0.093313	0.224977	0.393945	76.9985		10.1605	0.0472596	0.23774	0.0614014	-0.322848	0.242391	0.328635	75.9723		4.72153	0.00789632	-0.12845	-0.150631	0.144262	0.128692	0.208569	82.606		8.30613	-0.445866	0.23671	0.754479	-0.25306	0.504805	0.795787	59.6816		6.19323	-0.195659	-0.0971084	0.266244	0.394254
									4.57581	0.206531	-0.0699334	-0.138448	0.0153204	0.21805	0.139293	77.4055		10.2644	0.00838362	-0.0392257	0.200659	-0.0465444	0.0401116	0.205987	87.7012		4.73972	0.115655	-0.0263033	-0.193251	0.192684	0.118608	0.272898	83.1882		8.3136	-0.234477	-0.021668	0.202041	0.213512	0.235476	0.293952	76.3803		6.19866	-0.172746	-0.169713	-0.0878429	-0.00760434
									4.57743	-0.0447807	0.0303431	-0.06599	-0.00931262	0.0540927	0.0666438	86.8992		10.355	0.0310126	-0.306992	-0.162697	0.448837	0.308554	0.477415	72.0279		4.74788	-0.011546	0.00438761	-0.230599	-0.00858847	0.0123516	0.230759	89.2923		8.33313	-0.699759	0.0519177	0.479037	-0.471151	0.701682	0.671908	45.4379		6.23345	-0.0531697	-0.102147	0.0541323	0.164895
									4.5793	-0.0935861	0.17474	0.129148	-0.0775673	0.198223	0.150652	78.5669		10.5056	-0.0836379	-0.00288137	0.139691	0.25257	0.0836875	0.288626	85.1994		4.74798	-0.103447	0.0205649	0.263172	-0.0115887	0.105471	0.263427	83.9457		8.34038	-0.132314	-0.0193315	0.356401	0.051607	0.133719	0.360118	82.3155		6.242	0.0394357	-0.267203	-0.0112928	0.378484
									4.59749	-0.242774	0.0673722	0.253364	-0.0836931	0.251949	0.266829	75.4071		10.6294	0.0227881	-0.287565	0.025498	0.250193	0.288466	0.251489	73.2338		4.76035	0.0874713	0.192954	-0.0291386	-0.409312	0.211855	0.410348	77.7689		8.35343	-0.0606441	-0.0114579	-0.0933003	-0.0343844	0.061717	0.0994346	86.4616		6.25563	-0.0555413	-0.206441	0.276169	0.450183
									4.59749	0.0261701	0.0857462	0.00874126	-0.0472254	0.0896509	0.0480276	84.8565		10.6389	0.198814	0.039191	-0.389007	0.188289	0.20264	0.43218	78.3086		4.7632	-0.146609	-0.00143215	0.215584	-0.0781517	0.146616	0.229312	81.5691		8.3598	0.0629745	0.0449414	0.00494712	-0.142243	0.0773661	0.142329	85.5628		6.26982	-0.0127774	-0.141916	0.0258906	0.181608
									4.59749	0.0636975	-0.0309168	0.111556	0.0258864	0.0708041	0.114521	85.9398		10.6603	-0.259553	0.320652	0.317322	-0.533568	0.412536	0.620796	65.6358		4.76337	0.0387687	0.080351	-0.101374	-0.0773641	0.0892149	0.127522	84.8816		8.3726	-0.455825	0.147828	0.395454	0.113109	0.479197	0.411312	61.367		6.28189	-0.237063	-0.315948	-0.213555	-0.133956
									4.60508	0.41458	0.183733	-0.257464	-0.061181	0.45347	0.264633	63.0335		10.8055	0.0474284	0.215923	0.0224119	-0.35807	0.221071	0.35877	77.2281		4.76941	0.328436	-0.0578985	-0.226009	0.196058	0.3335	0.299197	70.5187		8.37498	-0.606657	-0.0830848	0.820072	-0.0133547	0.61232	0.820181	52.2425		6.29885	-0.0433894	-0.152154	0.025051	0.391742
									4.61234	-0.0769054	0.0528512	0.24166	0.0604632	0.093315	0.249109	84.6457		10.8715	0.0792328	-0.0562673	-0.322544	0.0590396	0.0971795	0.327903	84.4232		4.76941	0.117999	-0.010651	-0.182251	0.175964	0.118479	0.253335	83.1957		8.37969	-0.448101	0.00530183	0.582136	0.0195273	0.448133	0.582464	63.3761		6.29954	-0.162586	-0.28679	0.25925	0.445369
									4.61237	0.258052	0.141885	-0.167874	-0.380296	0.294486	0.4157	72.8733		10.8742	0.177292	0.0590099	-0.431743	-0.0887457	0.186855	0.44077	79.2307		4.76966	0.0695361	0.0718282	-0.109961	-0.0555411	0.0999728	0.123191	84.2624		8.38837	-0.0279357	0.0761289	-0.180403	-0.0357847	0.0810926	0.183918	85.3486		6.33141	0.11199	-0.265117	-0.270654	0.31136
									4.63625	0.0392161	-0.0349764	0.0108863	0.107669	0.0525476	0.108218	86.9879		10.8798	0.378209	-0.186476	-0.442182	0.077878	0.421682	0.448988	65.0592		4.78347	-0.0377937	-0.05973	0.0544362	0.122221	0.0706826	0.133796	85.9468		8.38972	-0.28801	0.0417001	0.45535	0	0.291014	0.45535	73.0813		6.34375	-0.287301	0.0574714	-0.0298543	0.308551
									4.63948	0.424908	0.0621673	-0.533604	-0.267353	0.429431	0.596834	64.5685		10.8969	0.0673209	0.01219	-0.255923	0.234837	0.0684156	0.347339	86.077		4.78464	0.0747391	-0.0955333	0.0416006	0.0666877	0.121295	0.0785993	83.0331		8.39609	-0.263717	0.0712944	0.328052	0.151299	0.273184	0.361261	74.1462		6.36568	0.0840957	-0.140162	-0.0867861	0.207649
									4.6401	0.0138252	-0.0370128	0.131647	0.0272287	0.0395106	0.134434	87.7356		10.9448	-0.0176087	0.196637	-0.150337	-0.139089	0.197424	0.204809	78.6136		4.78464	0.0369862	-0.062587	-0.138536	0.103436	0.0726988	0.172891	85.831		8.40018	-0.446066	-0.124058	0.69015	0.0699961	0.462996	0.69369	62.4194		6.3736	-0.138894	0.0700224	-0.210577	-0.12029
									4.64138	-0.140655	0.039006	0.172149	-0.0349675	0.145963	0.175664	81.607		10.9501	0.00332877	-0.0292244	0.0803669	0.044234	0.0294134	0.091736	88.3145		4.79275	0.119455	0.0472125	-0.177833	-0.164604	0.128446	0.24232	82.6202		8.40133	-0.443236	0.183657	0.644841	-0.00672154	0.479779	0.644876	61.329		6.37727	-0.0927144	-0.0405631	0.166498	-0.024281
									4.64501	-0.0393681	-0.269358	0.122653	0.129304	0.27222	0.178222	74.2036		10.9727	-0.278146	-0.478643	-0.214965	-0.194881	0.553592	0.290153	56.3862		4.81402	-0.0214533	-0.0870712	-0.225445	0.0456559	0.0896751	0.230022	84.8551		8.40689	-0.316171	0.120499	0.472835	-0.147374	0.338355	0.495269	70.2233		6.38093	0.489444	0.0304265	-0.0107778	0.0478002
									4.64569	-0.076785	0.0295732	0.247364	0.126473	0.0822832	0.277821	85.2802		11.0167	-0.140854	-0.111843	0.330037	0.151183	0.179857	0.363016	79.6385		4.8237	0.133557	0.056596	-0.200739	0.0862383	0.145054	0.21848	81.6596		8.41765	-0.128266	0.113993	0.421054	-0.538236	0.1716	0.683363	80.1191		6.41618	0.0112563	-0.271111	-0.0344701	0.327197
									4.64775	0.261916	0.142891	-0.336932	-0.175745	0.298359	0.380013	72.6409		11.0476	0.244243	-0.0200207	0.00451372	-0.0312702	0.245063	0.0315943	75.8145		4.82867	0.183897	0.149242	-0.049951	-0.0993656	0.236836	0.111214	76.3001		8.42526	-0.424622	-0.0462347	0.760824	0.166059	0.427132	0.778735	64.7143		6.42228	-0.0930235	-0.0647779	0.118986	0.0695135
									4.66219	-0.0976886	-0.290846	0.0157711	0.19891	0.306813	0.199534	72.1327		11.0578	0.0155064	0.0742945	-0.0779115	-0.0221034	0.0758955	0.0809862	85.6473		4.83789	0.0619736	0.0925317	-0.104712	-0.138712	0.111368	0.173797	83.6058		8.43202	-0.36776	0.412137	0.658904	-0.473946	0.552363	0.811652	56.4708		6.44942	0.0572763	-0.179405	-0.0865812	0.482107
									4.68325	0.0917175	0.0199792	-0.106318	-0.203279	0.0938684	0.229404	84.6138		11.0606	0.22673	0.105896	-0.5008	-0.0846102	0.250241	0.507897	75.5082		4.83802	0.119626	-0.00710061	-0.182251	0.175964	0.119837	0.253335	83.1173		8.44346	-0.184212	0.222883	0.203321	0.0094568	0.289155	0.203541	73.1926		6.4619	0.0243795	0.0425095	-0.0713172	-0.166249
									4.68325	0.034586	-0.0464378	0.121366	0.184811	0.0579022	0.221099	86.6806		11.0689	-0.0809126	0.0723181	0.247984	-0.204203	0.108521	0.32124	83.7699		4.84285	-0.26279	0.00872604	0.345594	-0.00938615	0.262935	0.345722	74.7557		8.44447	-0.357311	0.0755435	0.260697	0.00416586	0.36521	0.26073	68.5795		6.47293	-0.0045241	-0.3529	0.019869	0.530825
									4.68773	0.420048	0.178561	0.0960311	0.0791459	0.456426	0.124443	62.8433		11.1044	-0.0887733	-0.59873	-0.135973	0.573975	0.605275	0.589861	52.7514		4.85074	-0.126637	0.0152823	0.226391	-0.124217	0.127556	0.25823	82.6716		8.46591	-0.451725	0.245572	0.633679	-0.181308	0.514161	0.659107	59.0586		6.5241	0.0426236	0.00576087	-0.0322147	0.0134826
									4.69229	-0.190545	0.154256	0.205477	-0.0970148	0.245158	0.227228	75.8088		11.1354	0.403102	0.24147	-0.363491	-0.566962	0.469892	0.673478	61.9727		4.85618	-0.228583	0.103078	0.322989	-0.0377235	0.250749	0.325185	75.4781		8.46621	-0.558856	-0.194517	0.817448	0.144534	0.591741	0.830127	53.7193		6.53785	-0.0378364	-0.408904	0.00712799	0.583113
									4.70618	-0.217722	0.0725786	0.369292	-0.0191066	0.2295	0.369786	76.7323		11.168	0.225524	0.40892	-0.469547	-0.621031	0.466986	0.778559	62.1611		4.87184	0.0454169	0.0792543	-0.0204269	0.0122014	0.0913452	0.0237935	84.759		8.47202	-0.45399	0.206039	0.740533	-0.0941904	0.498556	0.746499	60.0955		6.55274	0.0772877	0.143546	-0.148708	-0.276623
									4.71186	0.0499323	0.128195	0.108779	-0.211171	0.137576	0.237541	82.0924		11.2154	-0.00917071	-0.393548	0.0132363	0.487583	0.393654	0.487762	66.8179		4.87394	0.0632966	-0.00949311	-0.117028	-0.0650985	0.0640045	0.133916	86.3303		8.47897	-0.332506	-0.141658	0.57031	0.022514	0.361424	0.570755	68.8123		6.57238	0.308122	-0.338498	0.14883	0.049745
									4.71529	0.288524	0.119609	-0.566708	-0.233396	0.312334	0.612888	71.8001		11.258	0.0933905	-0.118058	-0.182824	0.343586	0.150531	0.389199	81.3423		4.87951	-0.0418724	0.010535	0.00250082	0.0579914	0.0431773	0.0580453	87.5254		8.47971	-0.347583	-0.0354146	0.381718	-0.0203184	0.349383	0.382258	69.5504		6.64582	-0.00860549	-0.308789	-0.00701934	0.460314
									4.72086	0.328105	0.42973	0.17996	0.01839	0.540667	0.180897	57.2709		11.2961	0.195441	0.306793	-0.293027	-0.469686	0.363757	0.553597	68.6689		4.88	0.0332937	0.0361362	-0.0215852	-0.02227	0.0491355	0.0310141	87.1836		8.48104	-0.201664	-0.135524	0.36648	0.0654443	0.242971	0.372277	75.938		6.64647	0.0185528	-0.225947	-0.0418786	0.330129
									4.72783	-0.0105803	0.0284763	0.138946	0.0306242	0.0303784	0.142281	88.2592		11.3095	0.220679	-0.0977455	-0.402192	0.0688739	0.241357	0.408046	76.0333		4.88737	-0.116057	0.105539	0.203159	-0.11721	0.156869	0.234546	80.9748		8.49266	-0.464834	0.160613	0.742689	-0.257046	0.491799	0.785913	60.5411		6.66861	0.00479306	0.111061	0.0754559	-0.0671477
									4.73561	0.0873988	0.0614976	-0.26784	-0.0549139	0.106867	0.273411	83.8653		11.4027	0.171153	0.27665	-0.311402	-0.348374	0.325313	0.467264	71.0154		4.88926	0.0368064	-0.0592849	-0.135963	-0.128088	0.0697812	0.186795	85.9986		8.50453	-0.425167	-0.368186	0.741187	0.211357	0.562431	0.770733	55.7759		6.69656	-0.0147169	-0.058927	0.0294649	0.0987576
									4.7371	-0.0379272	-0.0701465	0.189865	0.0184638	0.0797433	0.190761	85.4262		11.4085	0.0675017	0.27312	-0.190177	-0.734928	0.281338	0.759136	73.6599		4.89064	0.280016	-0.168348	-0.401634	0.270647	0.326726	0.484314	70.9298		8.52326	-0.079227	0.270146	0.491892	-0.32523	0.281524	0.589688	73.6488		6.70225	-0.22333	-0.00173378	0.23457	0.00388887
									4.73836	-0.140784	0.0221209	-0.0628623	-0.0852315	0.142511	0.105906	81.8068		11.4158	-0.394927	0.368748	0.172566	0.0542777	0.540317	0.180901	57.2948		4.89629	-0.109124	0.0945832	0.118869	-0.155838	0.144409	0.195998	81.6969		8.5351	-0.530982	0.33227	0.598903	-0.290999	0.626375	0.665856	51.2168		6.70584	-0.0319365	-0.2216	0.0140805	0.369702
									4.73972	0.378356	0.0483784	-0.460568	0.0946683	0.381437	0.470196	67.5773		11.4449	0.311809	-0.0567619	-0.306626	0.0415256	0.316933	0.309425	71.5225		4.89809	0.030525	0.188677	0.135793	-0.170142	0.19113	0.217688	78.9813		8.57993	-0.103689	-0.0777418	0.0897339	0	0.129597	0.0897339	82.5537		6.71002	0.138569	-0.0687013	-0.202593	0.148637
									4.74199	-0.162966	0.159156	0.259887	-0.346454	0.227791	0.433095	76.833		11.5078	-0.0131174	-0.235624	0.113096	0.262752	0.235989	0.286058	76.3501		4.91272	-0.0380968	0.157872	0.0262364	-0.000776662	0.162403	0.0262479	80.6536		8.58089	-0.368796	-0.26977	0.410346	-0.333392	0.456931	0.52871	62.8107		6.71875	-0.0953845	0.0242332	0.0729459	0.221013
									4.75887	-0.139233	0.11224	0.25846	0.0573608	0.17884	0.264749	79.6978		11.516	0.0431897	-0.402714	-0.299375	0.419414	0.405023	0.515299	66.1074		4.91467	-0.0495369	0.0470447	-0.0950305	-0.0820407	0.0683162	0.125545	86.0827		8.59482	-0.443497	0.178158	0.719087	0.124203	0.477943	0.729734	61.4488		6.72463	0.103893	-0.1452	-0.141629	0.0447822
									4.75933	0.0245788	0.151142	0.00101183	-0.228243	0.153128	0.228245	81.1918		11.5805	0.0602856	-0.0367359	-0.063295	0.229085	0.0705966	0.237668	85.9517		4.91611	0.0149638	-0.0372143	-0.138296	-0.127143	0.0401101	0.187859	87.7012		8.59485	-0.194601	0.0506505	0.178632	-0.105153	0.201084	0.207283	78.3996		6.73243	0.0430064	0.0849458	-0.181012	-0.144915
									4.76386	0.138972	-0.049474	-0.162061	-0.36691	0.147515	0.401107	81.517		11.6089	0.0968997	-0.183684	-0.136424	0.35897	0.207676	0.38402	78.0138		4.9189	0.0896875	0.0376187	-0.202664	0.0374803	0.0972575	0.206101	84.4187		8.59638	-0.100064	-0.269315	0.224273	-0.0188949	0.287304	0.225068	73.3034		6.77307	-0.0222164	-0.0620455	-0.0440392	0.191773
									4.76966	0.249095	-0.238557	-0.0190977	-0.0306209	0.344902	0.0360883	69.8242		11.6824	0.0771302	-0.180014	-0.0651634	0.216802	0.195842	0.226383	78.7061		4.93319	0.1978	0.0729773	-0.0308488	-0.0988331	0.210833	0.103536	77.8289		8.59934	-0.357072	0.162684	0.4306	-0.137209	0.392385	0.451933	66.897		6.80326	-0.169919	-0.0974331	0.313479	0.0303674
									4.76991	0.0485315	0.512691	-0.00224778	-0.297642	0.514983	0.297651	59.0037		11.7131	0.472316	0.105751	-0.457289	-0.0824261	0.48401	0.464658	61.0524		4.94652	-0.192675	0.0403834	-0.176529	-0.134924	0.196861	0.222186	78.6465		8.62206	0.414724	0.22394	-0.629831	0.0602318	0.471322	0.632704	61.8798		6.83147	-0.0250968	0.0190944	0.0190433	0.0599256
									4.77218	-0.445522	0.396839	0.133682	-0.18566	0.596633	0.228781	53.3709		11.7518	0.171997	0.0579634	-0.243441	0.00559678	0.181501	0.243505	79.5428		4.94773	0.110303	0.175301	-0.218372	-0.0424609	0.207117	0.222462	78.0466		8.64538	-0.424248	0.372564	0.703244	-0.311876	0.564615	0.769298	55.6244		6.85184	0.0521872	-0.292332	-0.0906797	0.45517
									4.80037	0.196111	0.112226	-0.29086	-0.195528	0.225952	0.350472	76.9411		11.7839	0.125513	-0.277197	-0.461517	0.24214	0.304289	0.521181	72.2846		4.96493	-0.183046	0.0190777	0.205639	0.0208919	0.184038	0.206698	79.395		8.65401	-0.061153	0.276013	0.459791	-0.271567	0.282706	0.534	73.5782		6.86046	0.102939	-0.149297	-0.141629	0.0447822
									4.80067	-0.273491	-0.112982	0.455223	0.168106	0.295909	0.485271	72.788		11.8162	0.200352	0.196565	-0.339785	-0.0993207	0.280675	0.354003	73.6995		4.97968	0.0220986	-0.115133	-0.197243	0.00429739	0.117235	0.19729	83.2675		8.65642	-0.391826	0.341701	0.519731	-0.25675	0.519891	0.57969	58.6751		6.87553	-0.215237	-0.250135	0.21884	0.35621
									4.80067	-0.0363322	-0.165474	0.102856	0.0322682	0.169416	0.107799	80.2462		11.8203	-0.18726	0.0237328	0.234866	0.056744	0.188758	0.241623	79.1197		4.98262	0.0359759	-0.0282657	-0.16237	0.0440741	0.0457517	0.168245	87.3777		8.66381	-0.320475	0.043526	0.524071	-0.000759583	0.323417	0.524071	71.1303		6.88854	-0.122406	-0.278271	0.104554	0.575403
									4.81203	0.194008	0.0101406	-0.0434844	-0.0120444	0.194273	0.0451216	78.7977		11.8629	0.0150038	-0.00100814	-0.0419406	-0.0599882	0.0150376	0.0731956	89.1384		5.00596	-0.123506	0.37793	0.221654	-0.247585	0.397599	0.332308	66.5718		8.67855	0.26113	0.0892512	-0.602754	0	0.275961	0.602754	73.9807		6.95601	0.0377611	0.0198347	-0.132953	-0.0993705
									4.83968	0.245021	-0.0196577	-0.365214	-0.205035	0.245808	0.418832	75.7704		11.8835	-0.0770997	0.262	0.0662374	-0.626953	0.273109	0.630442	74.1507		5.00944	-0.101247	0.0749301	0.233593	-0.097453	0.125959	0.253106	82.7639		8.68171	-0.264687	-0.0339045	0.558627	-0.0318733	0.26685	0.559536	74.5231		6.99015	-0.121706	-0.357637	0.176369	0.488335
									4.84563	0.0383255	0.0141323	0.0600348	0.0739883	0.0408481	0.0952809	87.6589		12.0595	0.018885	0.0150432	-0.114024	0.270304	0.0241442	0.29337	88.6165		5.01144	-0.0253127	-0.000587365	-0.151492	-0.110851	0.0253196	0.187717	88.5491		8.70527	-0.00360593	-0.126644	0.669104	-0.143729	0.126696	0.684367	82.7213		7.02522	0.0176482	-0.226275	0.0655555	0.418627
									4.85407	0.345718	0.148651	-0.10491	-0.0711865	0.376322	0.126781	67.894		12.0766	0.202821	-0.209238	-0.213927	0.434391	0.291405	0.484211	73.0579		5.01809	-0.101608	-0.122498	0.197493	-0.0434917	0.159154	0.202225	80.8422		8.71475	-0.531555	-0.0188221	0.799487	0.123825	0.531889	0.80902	57.8669		7.03042	-0.0675679	-0.419882	0.0649097	0.673072
									4.85618	0.0829096	0.491064	-0.0389148	0.003609	0.498014	0.0390818	60.1313		12.0857	0.209093	-0.128932	-0.431762	0.248056	0.245649	0.497946	75.7798		5.04239	0.156653	0.0847203	-0.276843	-0.0511086	0.178095	0.281521	79.7412		8.71559	-0.483352	0.154614	0.781476	0.102112	0.507479	0.788119	59.504		7.03281	0.0925425	-0.272855	-0.132099	0.483009
									4.86424	-0.105116	-0.0946843	0.341442	0.208352	0.141473	0.399991	81.8669		12.0949	0.0622409	-0.0275683	-0.0588717	-0.0731335	0.068073	0.093885	86.0967		5.04777	-0.171529	0.0222374	0.210646	-0.236384	0.172965	0.316622	80.0398		8.72449	-0.140597	0.251294	0.429872	-0.134991	0.287952	0.450569	73.2646		7.03448	-0.11776	-0.270322	0.151853	0.42923
									4.87184	-0.17832	0.407587	-0.20779	0.0325206	0.444887	0.210319	63.5839		12.0951	-0.311065	0.00901991	0.471611	-0.0187638	0.311196	0.471984	71.8687		5.06379	0.0374896	-0.0620848	-0.138536	0.103436	0.0725259	0.172891	85.8409		8.73514	-0.0631478	-0.156782	0.351782	0.128876	0.169022	0.374646	80.2691		7.05907	0.0549844	-0.154097	-0.0526182	0.234212
									4.87295	-0.256523	-0.114828	0.338077	-0.0110167	0.281051	0.338256	73.6771		12.1351	0.24236	0.0181253	-0.202715	0.134199	0.243037	0.24311	75.9341		5.07536	-0.350391	0.250307	-0.0452378	-0.0444511	0.430613	0.0634221	64.4935		8.75597	-0.496095	0.236568	0.789266	-0.268593	0.549614	0.833716	56.6595		7.06841	-0.112276	-0.157751	0.165614	0.230184
									4.87345	0.00239709	-0.0229751	0.0952786	-0.120748	0.0230998	0.153812	88.6764		12.2132	0.173377	0.47024	-0.254288	-0.682244	0.501184	0.728093	59.9216		5.08366	-0.224435	0.0588079	0.282615	-0.162763	0.232011	0.326134	76.5845		8.76625	-0.2403	0.190852	0.570115	-0.321343	0.306869	0.65444	72.1294		7.1896	-0.650931	0.0160398	-0.14201	0.0399072
									4.87443	0.0915598	-0.236561	-0.145934	0.505974	0.253662	0.526599	75.3057		12.2381	0.325457	-0.063992	-0.539577	0.0623784	0.331689	0.54317	70.6287		5.1006	0.0435265	0.0709613	-0.184019	-0.129237	0.083247	0.224867	85.2248		8.7805	-0.0989511	0.0859296	0.346363	-0.0401808	0.131054	0.348686	82.4695		7.25191	0.0372476	-0.15286	-0.0443497	0.212123
									4.88	0.0327742	-0.030666	0.154007	-0.0831236	0.0448837	0.175008	87.4275		12.2524	0.324881	0.269816	-0.512747	-0.523924	0.422313	0.733079	65.0193		5.13622	0.0674876	-0.0257685	-0.173097	-0.0147984	0.0722398	0.173728	85.8574		8.78207	0.0988898	0.419748	0.317684	-0.367367	0.431239	0.485677	64.4538		7.28267	-0.0783987	-0.114167	0.139456	0.131837
									4.88673	-0.0178965	-0.235178	-0.194534	-0.0572216	0.235858	0.202775	76.3578		12.3285	0.137519	0.1775	-0.45184	-0.0145111	0.224538	0.452073	77.0243		5.14417	0.0602788	0.0477629	-0.117287	-0.0833113	0.0769079	0.143864	85.5891		8.78562	-0.318182	-0.116708	0.614359	-0.0487249	0.338911	0.616288	70.1895		7.32695	0.135335	-0.0331184	-0.0738075	-0.012974
									4.88737	-0.106394	0.0283963	0.0151278	-0.114349	0.110118	0.115346	83.6779		12.4811	0.162462	0.0731005	-0.229457	-0.140541	0.178151	0.269076	79.7379		5.1486	0.0648827	0.221486	-0.119836	-0.058387	0.230794	0.133303	76.6562		8.7937	-0.377676	0.0977481	0.402731	0.103547	0.390121	0.41583	67.038		7.37229	-0.247055	-0.249175	0.252873	0.619742
									4.89139	-0.26477	-0.136854	0.193178	0.00142014	0.298048	0.193183	72.6596		12.58	-0.163233	0.246345	0.163045	-0.500946	0.295518	0.526811	72.8114		5.15838	-0.0838398	0.0707589	-0.0151262	-0.0708375	0.109708	0.0724345	83.7015		8.80646	-0.432718	0.0370312	0.538682	-0.00748435	0.4343	0.538734	64.2593		7.39182	-0.139925	-0.18638	0.248185	0.101211
									4.89139	-0.26993	-0.092253	0.375195	0.129254	0.285259	0.396835	73.4257		12.6454	0.113925	-0.132723	-0.185405	0.215764	0.174912	0.28448	79.9264		5.16233	-0.228559	0.104074	0.322989	-0.0377235	0.251139	0.325185	75.4551		8.80699	-0.283917	0.102244	0.294492	0.0788764	0.301766	0.304872	72.4363		7.39892	-0.119917	-0.334292	0.155221	0.524937
									4.90902	-0.0548723	-0.0911238	0.185304	-0.223449	0.10637	0.290287	83.8939		12.7104	0.137131	0.00941568	-0.141546	-0.150645	0.137454	0.20671	82.0995		5.16248	-0.133601	-0.0679315	0.336807	-0.115423	0.14988	0.356035	81.38		8.82457	-0.402186	-0.00701009	0.447214	0	0.402247	0.447214	66.2813		7.40605	-0.0982771	-0.0300438	0.15414	0.0601359
									4.92959	-0.291542	0.115677	0.316993	-0.194525	0.313653	0.37192	71.7205		12.8672	0.309	0.319092	-0.371668	-0.579829	0.444185	0.688723	63.6288		5.18783	0.00700663	0.158077	-0.125846	-0.0593874	0.158233	0.139155	80.8957		8.82537	-0.26995	0.0392767	0.432459	-0.257288	0.272793	0.503208	74.1695		7.41214	-0.00108044	-0.416965	0.0201189	0.586731
									4.92959	-0.0264136	-0.00956144	0.0357505	-0.0459049	0.0280909	0.0581838	88.3903		12.8713	-0.100744	-0.149669	0.226319	0.215115	0.180417	0.312242	79.606		5.1987	-0.227106	0.0759123	0.364853	-0.123033	0.239458	0.385039	76.1455		8.82639	-0.477928	0.0117233	0.7141	0.180117	0.478071	0.736465	61.4405		7.43938	-0.100167	-0.0688108	0.0853161	0.0816097
									4.93611	-0.0451736	0.0171859	0.101584	0.0999185	0.0483323	0.142489	87.2297		12.9197	0.180474	0.190802	-0.457316	-0.311849	0.262633	0.553523	74.7736		5.22337	-0.157312	-0.0327115	0.231715	0.030234	0.160677	0.233679	80.7538		8.82735	-0.530561	-0.0156616	0.717097	-0.0396221	0.530792	0.718191	57.941		7.46623	-0.0433533	-0.043901	-0.0215381	-0.111458
									4.94291	0.0412159	-0.0523018	-0.0908466	-0.0541392	0.06659	0.105755	86.1818		12.9352	-0.0449311	-0.0945407	-0.047982	0.429784	0.104675	0.432454	83.9916		5.22885	0.0364884	-0.0605838	-0.138536	0.103436	0.0707234	0.172891	85.9445		8.83071	-0.393843	0.238825	0.67322	0.00222865	0.460597	0.673223	62.5744		7.47622	-0.0613334	-0.450482	0.199096	0.661045
									4.94434	0.0572571	-0.101936	-0.315857	-0.11498	0.116916	0.336134	83.2859		13.0778	0.0719163	0.20443	-0.17199	-0.320623	0.216711	0.36384	77.4841		5.23023	-0.13887	0.117092	0.172456	-0.204102	0.181646	0.267205	79.5343		8.85941	0.0355507	-0.0480137	0.169418	0.0389758	0.0597426	0.173843	86.575		7.47622	-0.148821	-0.323911	0.407577	0.461856
									4.95694	-0.0313553	-0.0965934	0.0157368	-0.0788129	0.101555	0.0803686	84.1713		13.1075	0.0747174	-0.0377936	0.0765451	0.0945857	0.083732	0.121678	85.1969		5.23439	0.0797006	0.558198	0.241549	-0.148664	0.563859	0.283631	55.6769		8.87977	-0.31874	-0.00209875	0.307432	0.00819719	0.318747	0.307541	71.4128		7.52157	-0.0844913	-0.207654	0.0639629	0.313801
									4.95912	-0.205645	-0.0538741	0.198187	0.0267214	0.212584	0.19998	77.7262		13.1462	0.406891	0.00381976	-0.561963	0.0454902	0.406909	0.563801	65.9892		5.24305	0.0359849	-0.0610861	-0.138536	0.103436	0.0708973	0.172891	85.9345		8.89081	-0.0749221	-0.0113696	0.538556	-0.116188	0.0757799	0.550946	85.654		7.62308	-0.181787	-0.265536	0.270236	0.376737
									4.96178	-0.0423174	-0.182131	0.0801745	0.0862801	0.186982	0.11778	79.2233		13.3778	0.0314557	-0.299643	-0.112715	0.300419	0.30129	0.320868	72.4649		5.25817	-0.23418	0.0277158	0.264874	-0.057374	0.235815	0.271016	76.3603		8.89512	-0.231069	0.152869	0.507829	-0.614023	0.27706	0.796815	73.9152		7.63528	0.170779	-0.190691	-0.234796	0.264414
									4.97498	0.194064	-0.00801802	-0.313036	-0.135257	0.19423	0.341007	78.8003		13.4077	-0.0367039	-0.0435917	0.0683571	0.0241232	0.0569861	0.0724888	86.7332		5.28034	-0.133334	0.103639	-0.16715	-0.0283157	0.168876	0.169532	80.2776		8.89616	-0.271999	0.0489638	0.555032	-0.00307338	0.276371	0.555041	73.9563		7.63689	-0.128526	-0.268941	0.238282	0.351086
									4.97819	0.301028	-0.0814579	-0.523199	0.0750836	0.311855	0.528559	71.829		13.4547	0.0703054	0.579595	0.0965394	-0.736732	0.583844	0.74303	54.2787		5.28061	0.194212	0.0993059	0.0328972	-0.137335	0.218128	0.14122	77.4009		8.89767	0.103925	0.0858394	0.305249	-0.0127299	0.134791	0.305515	82.2534		7.67856	0.211075	-0.0944775	-0.346135	0.15271
									4.97819	-0.0228489	-0.145331	0.086136	0.284089	0.147116	0.29686	81.5402		13.4723	0.170092	0.255799	-0.10745	-0.570417	0.307187	0.580449	72.1102		5.28228	0.278943	0.124741	-0.509731	-0.154364	0.305564	0.532592	72.2079		8.90255	-0.234401	0.210528	0.515601	-0.354931	0.315065	0.625956	71.6353		7.68819	-0.19119	-0.372571	0.14683	0.508277
									4.98206	0.287662	0.0612152	-0.152533	-0.0991981	0.294103	0.181952	72.8962		13.5498	0.166224	-0.0754924	-0.193209	0.247606	0.182564	0.314067	79.4809		5.2903	-0.276185	0.0703144	0.3272	-0.139969	0.284995	0.355881	73.4415		8.91754	-0.0909886	0.0474253	0.221046	0.0746771	0.102606	0.23332	84.1107		7.68858	-0.065901	-0.286754	0.0734414	0.419588
									4.9823	0.489802	-0.276419	0.094987	-0.159997	0.562417	0.186069	55.7769		13.5825	0.159695	0.389421	0.106488	-0.721912	0.420893	0.729724	65.109		5.2983	0.00831816	-0.0888485	0.0654245	0.127047	0.0892371	0.142903	84.8803		8.92239	-0.480458	0.0221525	0.5803	0	0.480968	0.5803	61.2513		7.71338	-0.0571275	-0.35462	0.126891	0.383981
									4.99072	0.22271	-0.00934116	-0.280039	-0.0724176	0.222906	0.289251	77.1202		13.6339	-0.0693195	-0.12757	0.167664	0.257506	0.145187	0.307279	81.6519		5.31212	0.13237	0.0235545	-0.201036	-0.0039838	0.134449	0.201075	82.2732		8.93016	-0.128626	0.030534	0.175859	0.00302553	0.132201	0.175885	82.4032		7.72525	0.162641	0.0571088	-0.177824	0.0879965
									4.99625	0.0881946	-0.0577019	-0.176869	-0.0862448	0.105394	0.196776	83.9502		13.7125	0.0673554	0.333407	-0.577589	-0.0224645	0.340143	0.578026	70.1144		5.32459	0.081574	0.104251	-0.0609665	-0.0622703	0.132373	0.0871464	82.3933		8.93781	-0.450355	0.138021	0.710454	-0.329366	0.47103	0.783088	61.8988		7.72875	0.0477248	0.083735	-0.102991	-0.163665
									5.01431	-0.113397	-0.153913	0.118238	0.00335482	0.191175	0.118285	78.9786		13.7371	0.0852131	-0.0130458	-0.430507	0.115267	0.0862059	0.445671	85.0546		5.33922	0.00731089	-0.0888049	0.0654245	0.127047	0.0891053	0.142903	84.8879		8.94248	-0.550311	-0.0205866	0.804789	0.00663559	0.550696	0.804816	56.5853		7.73738	-0.205181	-0.406813	0.268259	0.550545
									5.01745	0.300957	-0.142689	-0.334416	-0.0216515	0.33307	0.335116	70.5448		13.7615	0.112179	-0.148622	-0.275307	0.269554	0.186206	0.385296	79.2686		5.34648	0.178473	0.108105	-0.229323	-0.0858319	0.208661	0.244859	77.9561		8.94791	-0.122773	0.0577144	-0.140661	-0.1321	0.135662	0.192967	82.2031		7.74617	0.174858	0.0590071	-0.157402	0.0234295
									5.01773	0.283344	0.00816788	-0.0634979	-0.0978691	0.283462	0.116663	73.5331		13.8042	0.0539912	-0.177319	-0.0857946	0.12902	0.185356	0.154942	79.3181		5.35164	0.209684	0.300694	-0.127395	-0.043483	0.366584	0.134611	68.4949		8.95184	-0.14385	0.132677	0.490716	-0.473709	0.195694	0.682058	78.7147		7.8087	-0.00690153	0.0676828	-0.0582287	-0.0710539
									5.02093	0.0217885	-0.00352513	-0.0514988	0.0590376	0.0220718	0.0783427	88.7353		13.9259	0.0730227	-0.0170231	-0.217518	0.272525	0.0749807	0.348689	85.6999		5.37431	0.0625367	-0.0616642	-0.133555	0.00681754	0.0878255	0.133729	84.9615		8.95365	-0.388271	0.00662707	0.482702	-0.253745	0.388328	0.545333	67.1495		7.8087	0.00764843	0.00193057	-0.00429526	-0.0228607
									5.02426	-0.0407813	-0.184177	0.0801745	0.0862801	0.188638	0.11778	79.1267		13.962	0.212983	0.301548	-0.0830721	-0.565513	0.369179	0.571582	68.335		5.39074	0.0467711	0.0471718	-0.105243	-0.102042	0.0664283	0.14659	86.1911		8.96222	-0.152535	-0.0435494	-0.0630795	0.0350574	0.15863	0.0721667	80.8726		7.85821	0.0694973	0.134121	-0.151511	-0.111308
									5.03882	0.337001	0.0478961	-0.483847	-0.248359	0.340388	0.543866	70.0995		13.9749	0.173951	-0.114803	-0.200875	0.405029	0.20842	0.452105	77.9702		5.3969	-0.0886771	0.0558132	0.0631648	-0.0165072	0.10478	0.0652862	83.9855		8.96404	-0.196898	0.000575596	0.338206	-0.0451378	0.196899	0.341204	78.6443		7.86135	0.168088	0.000169468	-0.271212	0.030663
									5.04952	0.0975423	-0.0721775	-0.0639969	0.0722901	0.121343	0.0965478	83.0304		14.084	-0.15418	-0.104686	0.0506842	0.417369	0.186362	0.420436	79.2595		5.39867	-0.224672	0.113813	0.157147	-0.0910202	0.251855	0.181604	75.4127		8.97119	-0.190857	-0.0667812	0.246387	0.160748	0.202203	0.294188	78.3342		7.87683	0.0282197	0.0563897	-0.118198	-0.0312977
									5.06005	-0.0416622	0.0264881	0.0432118	0.0200953	0.0493696	0.0476559	87.1702		14.1695	0.112952	0.250832	-0.00280962	-0.44413	0.275091	0.444139	74.0326		5.39959	-0.165185	0.00140192	0.279098	-0.132759	0.165191	0.309064	80.4916		8.98804	-0.530956	-0.120561	0.75586	0.202622	0.544471	0.782547	57.0115		7.90943	-0.158811	-0.261931	0.208619	0.353558
									5.06163	0.243764	0.140373	-0.427991	-0.268374	0.281292	0.505174	73.6626		14.2197	0.169372	0.33837	0.0906005	-0.776183	0.378393	0.781453	67.7658		5.46341	0.0550491	0.0158425	-0.0587489	0.0614155	0.0572834	0.08499	86.7161		9.01684	-0.426923	0.00261132	0.617672	-0.174001	0.426931	0.641713	64.727		7.90973	0.0805532	-0.0731382	-0.123684	0.128893
									5.06787	0.0875479	0.254249	-0.0297322	-0.287442	0.2689	0.288976	74.4012		14.2985	-0.19359	0.0340257	0.0400866	-0.148804	0.196558	0.154109	78.6643		5.49909	0.0779586	0.119568	-0.227259	-0.0110587	0.142738	0.227528	81.7937		9.01725	-0.137613	0.129098	0.163166	-0.0462026	0.188689	0.169582	79.1237		7.91494	0.180688	-0.519111	-0.16217	0.0844604
									5.07169	-0.105503	-0.0759472	0.136864	0.0757915	0.129996	0.156448	82.5306		14.3753	0.0405134	-0.110146	0.101435	0.232318	0.117361	0.253497	83.2602		5.52204	0.0742102	-0.0647668	-0.0127973	-0.00101034	0.0984982	0.0128371	84.3473		9.02816	-0.284374	-0.00645529	0.303311	-0.0841447	0.284447	0.314766	73.4742		7.96	-0.17122	-0.261094	0.253152	0.416601
									5.07559	0.0409965	0.209041	-0.0931683	-0.0798764	0.213023	0.122721	77.7004		14.5316	-0.00973831	-0.0943667	0.115363	0.0626306	0.0948678	0.131268	84.5563		5.53693	0.101812	-0.158524	-0.152594	-0.0803407	0.188403	0.172452	79.1404		9.02949	-0.303002	0.0677598	0.268568	-0.149975	0.310486	0.307605	71.9115		7.96665	-0.0771816	-0.143804	0.176499	0.109997
									5.07559	-0.0835556	-0.0018215	-0.00671056	-0.158419	0.0835755	0.158561	85.2059		14.7763	0.052315	-0.13415	-0.113915	0.229466	0.14399	0.256186	81.7212		5.57883	-0.0548378	-0.0375099	-0.0671703	-0.153927	0.0664393	0.167944	86.1905		9.03472	-0.279578	0.0227703	0.434971	-0.109711	0.280504	0.448594	73.7097		7.97581	0.164498	-0.228828	-0.402309	0.303399
									5.08	0.137915	0.296171	-0.188411	-0.305444	0.326708	0.35888	70.9309		14.933	0.24956	-0.0634309	-0.426879	0.286955	0.257495	0.514363	75.0785		5.599	0.0317502	0.0590432	-0.10631	-0.0747325	0.0670386	0.129949	86.1561		9.03674	0.375442	0.101723	-0.900788	-0.31535	0.388979	0.954392	67.109		7.99131	-0.0904527	-0.0457259	0.136557	0.0862756
									5.0966	-0.0397453	-0.00538197	0.0753136	-0.04926	0.040108	0.0899927	87.7014		14.945	-0.137006	-0.00567306	0.101521	0.0503258	0.137123	0.11331	82.1186		5.6157	0.0428609	-0.0694739	-0.0874912	0.127574	0.0816313	0.154693	85.3177		9.03778	-0.101584	0.291841	0.420484	-0.331114	0.309015	0.535204	72.0001		8.00395	0.037318	-0.211761	-0.124546	0.349334
									5.0978	0.496011	0.162664	-0.538682	-0.355673	0.522003	0.645509	58.5333		15.0865	-0.115127	0.114215	-0.192931	0.136611	0.162171	0.2364	80.6671		5.64129	0.0322276	-0.0987711	-0.116219	0.0928173	0.103896	0.148734	84.0364		9.05018	-0.212912	-0.0250703	0.563459	0.231152	0.214383	0.60903	77.6207		8.00817	-0.129858	-0.32309	0.130905	0.568771
									5.11188	-0.0594617	-0.124961	0.0407032	0.0644591	0.138387	0.0762347	82.0455		15.1966	-0.112005	-0.171747	0.0201875	0.3531	0.205042	0.353677	78.1681		5.67662	0.0344971	-0.060117	-0.138536	0.103436	0.0693117	0.172891	86.0255		9.05741	-0.181645	0.189286	0.427144	-0.245872	0.262343	0.492854	74.7909		8.02338	0.185838	-0.210311	-0.255932	0.298517
									5.1166	-0.131577	-0.0669714	0.269846	-0.100268	0.14764	0.287872	81.5098		15.1992	0.0569155	-0.306538	-0.072702	0.349382	0.311777	0.356866	71.8336		5.68285	-0.107135	0.0429249	0.156497	-0.11054	0.115414	0.1916	83.3725		9.06124	-0.208876	-0.0840961	0.214825	0.0722216	0.225169	0.22664	76.9872		8.03119	-0.146614	-0.232458	0.239396	0.326424
									5.13061	-0.0287912	0.0429297	0.188505	-0.147254	0.0516904	0.239203	87.037		15.3751	0.171402	0.208735	-0.433215	-0.342049	0.270091	0.551972	74.3303		5.69519	-0.0507711	0.0576878	-0.206106	0.0137701	0.0768478	0.206566	85.5926		9.06471	-0.283233	0.188647	0.408469	-0.173966	0.340306	0.443972	70.1045		8.03441	-0.00656686	-0.205848	-0.0959432	0.233286
									5.14332	-0.0368123	-0.187788	0.0801745	0.0862801	0.191362	0.11778	78.9677		15.5064	-0.0873963	-0.197317	0.0969853	0.290811	0.215806	0.306557	77.5372		5.71202	-0.0931474	0.0893045	0.0951059	-0.240511	0.129042	0.258632	82.5858		9.07556	-0.320094	-0.119046	0.721845	0.189328	0.341515	0.746261	70.0308		8.11163	-0.122879	-0.359499	0.163217	0.525714
									5.15364	0.349342	0.150946	-0.10491	-0.0711865	0.380558	0.126781	67.6317		15.925	-0.128768	-0.0931453	0.0627303	0.273814	0.158925	0.280908	80.8555		5.73833	0.0364646	0.0238039	0.002188	0.0144687	0.0435464	0.0146332	87.5042		9.07812	-0.258416	-0.0182093	0.464876	-0.0114944	0.259056	0.465018	74.9859		8.2184	-0.0437543	-0.0127487	-0.0157942	-0.0415909
									5.15399	0.236803	0.289866	0.0399884	-0.184298	0.374296	0.188586	68.0192		16.1015	-0.0980075	-0.105036	0.129555	0.0435786	0.143659	0.136688	81.7404		5.74334	0.0452037	0.0961431	-0.0873415	-0.0991461	0.10624	0.132131	83.9014		9.07914	-0.35441	0.126616	0.616781	0	0.376348	0.616781	67.8924		8.28918	-0.0474246	-0.381954	0.185028	0.589134
									5.15745	-0.0629449	-0.0306752	0.178377	0.131613	0.0700216	0.221677	85.9848		16.822	0.0621559	-0.190724	-0.0542616	0.317226	0.200597	0.321833	78.4282		5.74512	0.0954274	0.0395007	-0.1148	-0.0359788	0.10328	0.120306	84.0719		9.08178	-0.22269	0.253675	0.358066	-0.100742	0.337553	0.371968	70.2721		8.31437	-0.158465	-0.212374	0.153601	0.259305
									5.1586	-0.0798679	0.0907004	0.0907539	-0.197286	0.120853	0.217159	83.0587		16.9129	0.0182352	0.103294	0.216897	0.166825	0.104891	0.273633	83.9791		5.74512	-0.0308168	-0.049274	0.0695773	0.0394579	0.0581171	0.0799871	86.6683		9.08463	-0.491039	0.0255973	0.791391	0.0199073	0.491706	0.791641	60.5473		8.35675	-0.036449	-0.149297	0.0966117	0.320326
									5.16434	0.124425	0.131819	-0.197115	-0.141861	0.181267	0.242856	79.5564		17.0477	0.0810997	0.150332	-0.105928	-0.3416	0.170813	0.357646	80.1649		5.78332	-0.0767422	0.234976	0.254927	-0.244119	0.24719	0.352961	75.6887		9.09458	0.0526876	0.143658	0.414382	0.0899213	0.153015	0.424027	81.1983		8.42234	0.144245	-0.109526	-0.195831	0.232033
									5.16558	-0.00485742	0.173062	-0.15806	0.191483	0.17313	0.248292	80.0301		17.1078	0.143841	0.211447	0.159464	0.0501303	0.255735	0.167158	75.1829		5.83062	0.134575	-0.0567477	-0.226531	-0.0770304	0.14605	0.23927	81.6019		9.10598	-0.194083	-0.119626	0.43183	0.143648	0.227988	0.455096	76.8214		8.43398	0.0890894	0.100952	-0.155787	-0.0814596
									5.16608	0.0162689	0.120205	0.0656922	-0.0357111	0.121301	0.0747713	83.0328		17.1563	-0.049886	-0.325385	0.0156682	0.291094	0.329187	0.291515	70.7806		5.83583	0.0442861	-0.00803443	-0.00552648	0.00906058	0.045009	0.010613	87.4203		9.11553	-0.303093	0.0284039	0.307259	-0.0248147	0.304421	0.30826	72.2766		8.43532	-0.17083	-0.200425	0.273909	0.292449
									5.17719	0.015503	0.154036	0.110344	-0.235593	0.154815	0.260154	81.094		17.3936	0.12555	-0.202255	-0.0512436	0.507187	0.238054	0.509769	76.2283		5.85062	-0.207772	0.00171462	0.199403	-0.0214281	0.207779	0.200551	78.0078		9.13574	-0.673621	0.172006	0.451812	-0.0468147	0.695235	0.454231	45.9541		8.43747	-0.0830187	-0.0537667	0.0265631	0.101226
									5.17958	-0.164225	0.0396734	0.0128523	0.092247	0.168949	0.0931381	80.2733		17.5353	-0.0861778	-0.24465	0.0655681	0.0385484	0.259385	0.0760602	74.9665		5.8515	0.0349248	-0.0259115	-0.156154	0.0943072	0.0434873	0.182423	87.5076		9.139	-0.310966	0.0220241	0.419346	-0.330457	0.311745	0.533904	71.8356		8.48466	-0.0720414	-0.244154	0.00222993	0.45125
									5.18741	-0.148917	0.0172888	0.137679	0.0144404	0.149917	0.138434	81.3779		17.6657	0.24701	0.155894	-0.860137	-0.0913486	0.29209	0.864975	73.0169		5.8955	-0.252993	-0.129785	0.19911	0.00406935	0.284341	0.199152	73.4805		9.15452	-0.278665	0.0546046	0.312262	0	0.283964	0.312262	73.503		8.49565	-0.215653	-0.184735	0.0874421	0.110303
									5.18833	0.0391134	0.134687	-0.105212	-0.27888	0.140252	0.298067	81.9376		17.9326	-0.11899	-0.185943	0.0298031	0.522605	0.220757	0.523454	77.2465		5.90335	0.0169029	-0.112855	-0.184278	0.159183	0.114113	0.243511	83.4475		9.17621	-0.264333	-0.130595	0.473136	0.137506	0.294833	0.492713	72.8525		8.52641	-0.158303	-0.147536	0.241699	0.212294
									5.19624	0.0629626	-0.0297738	-0.211498	-0.0956001	0.0696475	0.232101	86.0063		18.2013	-0.00164003	-0.292602	-0.117872	0.0151079	0.292607	0.118836	72.9859		5.91365	0.0330154	0.0028387	-0.124239	0.120391	0.0331372	0.173	88.101		9.17795	-0.187982	0.20463	0.459791	-0.271567	0.277868	0.534	73.867		8.53461	0.0227258	-0.026204	-0.0623985	0.0563468
									5.1985	0.012101	-0.0309019	0.05377	-0.242678	0.0331868	0.248564	88.0982		18.2142	-0.0473218	0.0484088	0.167531	0.177367	0.0676961	0.243979	86.1183		5.96362	0.127389	0.0405516	-0.203943	-0.0288376	0.133687	0.205972	82.3173		9.18678	-0.235739	0.266588	0.464231	-0.10241	0.355867	0.475392	69.1534		8.54735	0.0441612	0.114568	-0.0921861	-0.263189
									5.2	0.00726236	-0.0908415	0.118604	0.0440671	0.0911313	0.126526	84.7713		18.2406	0.105989	-0.139861	-0.198445	0.31574	0.175484	0.372924	79.8932		5.96578	0.0909232	0.0553223	-0.0920667	-0.14517	0.106431	0.171903	83.8904		9.18999	-0.148781	0.0411934	0.26537	-0.0567801	0.154378	0.271377	81.1193		8.57652	-0.21238	-0.187409	0.115529	0.167848
									5.21852	0.202047	-0.0266547	-0.350799	0.153215	0.203797	0.382798	78.2409		18.3337	-0.288824	0.104717	0.229023	0.110869	0.307222	0.254447	72.1081		5.99363	0.0168466	-0.207292	-0.113033	0.370462	0.207975	0.387322	77.9963		9.19084	-0.0820822	0.0383427	-0.0453028	0	0.0905961	0.0453028	84.8021		8.62967	0.00634909	0.0401957	-0.0906545	-0.0531147
									5.23008	-0.234776	0.215149	0.303446	-0.0707004	0.318448	0.311573	71.4309		18.7859	0.040049	-0.0304179	-0.236175	0.265856	0.0502909	0.355609	87.1173		5.99363	-0.0747476	0.124579	-0.114242	-0.0985958	0.145283	0.150905	81.6463		9.23205	-0.238368	0.0795739	0.346028	-0.13291	0.251299	0.370676	75.4456		8.63282	-0.182217	-0.268008	0.0743178	0.286904
									5.23083	0.135801	-0.0160913	-0.0185476	-0.137416	0.136751	0.138662	82.1401		18.8377	-0.0672885	0.0351887	-0.1718	0.248527	0.0759341	0.302127	85.6451		6.00547	0.071309	0.0217591	-0.139313	-0.0124251	0.0745549	0.139866	85.7244		9.23612	-0.247877	0.546789	0.414536	-0.475449	0.600351	0.630787	53.1049		8.67589	-0.134705	-0.370616	0.177879	0.558261
[truncated: 778 more rows]
[truncated: 35 more columns]

## Sheet: Fig.S3
SG slope				flat epithelium
number of frames for a cycle of protrusion	frame time	cycle length		number of frames for a cycle of protrusion	frame time				SG placode	flat epithelium
5	30min	150		11	30min	330			150	330
8		240		14		420			240	420
[truncated: 14 more rows]

[truncated: 1 more sheets: Fig.S4d]
